# Supplementary material for: Impact of single freeze-thaw cycles on human serum proteins: Implications for mass spectrometry biomarker validation
Source: iScience. 2026 Apr 28;29(6):115934. doi: 10.1016/j.isci.2026.115934 (PMC13206734; doi:10.1016/j.isci.2026.115934)
Supplement: Table S1. Patient cohort clinical and meta data [file mmc2.xlsx]

## Sheet: Sheet1
Sample	Storage.time[days]	Sex	Age[years]	Organ	Diagnosis	Category	ICD	T	N	M	Sampling	Cohort	Included.in.Biomarker.substudy
11502	114	male	79.83	Lung	lung cancer	malignant	C34.1	2B	0	NA	surgery	Test	FALSE
11529	106	female	82.58	Colon	colorectal cancer	malignant	C20.9	1	NA	NA	follow-up	Test	FALSE
11561	98	female	87.33	Colon	colorectal cancer	follow-up	C18.4	4	0	NA	follow-up	Test	FALSE
11609	91	male	84.83	Colon	colorectal cancer	follow-up	C20.9	3	0	NA	surgery	Test	FALSE
11612	90	male	45.75	Colon	colorectal cancer	malignant	C19.9	3	2b	NA	surgery	Test	FALSE
11618	84	male	79.08	Colon	colorectal cancer	follow-up	C20	2	0	NA	follow-up	Test	FALSE
11620	87	male	51.66	Colon	colorectal cancer	follow-up	C18.1	4a	0	NA	follow-up	Test	FALSE
11704	265	male	72.92	Colon	colorectal cancer	malignant	C18.7	1	0	0	surgery	Test	FALSE
11734	71	female	68.33	Colon	colorectal cancer	malignant	C20Z	2	0	0	follow-up	Test	FALSE
11790	246	male	80.25	Colon	colorectal cancer	follow-up	C18.7	4	0	0	follow-up	Test	FALSE
11828	238	male	81.25	Colon	colorectal cancer	follow-up	C18.4	1	0	1	surgery	Test	FALSE
11856	46	male	56.25	Colon	colorectal cancer	malignant	C18.0	3	2b	1	surgery	Test	FALSE
11870	218	female	60.17	Colon	duodenal polyps	benign	D13.2	NA	NA	NA	surgery	Test	FALSE
11872	28	male	59.83	Pancreas	pancreatic cancer	malignant	C25.0	3	1	NA	surgery	Test	FALSE
11887	218	female	51.5	Pancreas	pancreatitis	benign	K86.1	NA	NA	NA	surgery	Test	FALSE
11910	216	male	56.67	Pancreas	intraductal papillary mucinous neoplasm	benign	NA	NA	NA	NA	surgery	Test	FALSE
11936	215	male	51.17	Pancreas	intraductal papillary mucinous neoplasm	benign	NA	NA	NA	NA	surgery	Test	FALSE
12306	167	male	65.5	Pancreas	pancreatitis	benign	K86.0	NA	NA	NA	surgery	Test	FALSE
12340	147	male	27.08	Pancreas	pancreatitis	benign	K86.1	NA	NA	NA	surgery	Test	FALSE
12450	140	male	82.08	Pancreas	intraductal papillary mucinous neoplasm	benign	NA	NA	NA	NA	surgery	Test	FALSE
12452	140	male	77.75	Pancreas	pancreatic cancer	malignant	C25.9	1	NA	NA	surgery	Test	FALSE
12841	108	female	77.25	Pancreas	pancreatic cancer	malignant	C25.0	3	2	1	surgery	Test	FALSE
13866	34	male	61.25	Lung	lung cancer	malignant	C34.3	4c	0	0	surgery	Test	FALSE
13898	28	female	62.25	Pancreas	pancreatic cancer	malignant	C25.0	2	0	NA	surgery	Test	FALSE
13901	33	female	56.08	Colon	colorectal cancer	malignant	C18.7	4a	0	NA	surgery	Test	FALSE
12177	813	male	79.83	Pancreas	pancreatic cancer	malignant	NA	NA	NA	NA	NA	Validation	TRUE
12552	778	female	65.33	Pancreas	pancreatic cancer	malignant	C26.9	NA	NA	NA	routine	Validation	TRUE
13552	689	female	46.83	Pancreas	pancreatic cancer	malignant	C25.1	2	0	0	surgery	Validation	FALSE
13791	668	male	69.5	Pancreas	pancreatic cancer	malignant	C25	1b	0	0	surgery	Validation	FALSE
15129	499	male	56.58	Pancreas	pancreatic cancer	malignant	C25	NA	NA	NA	surgery	Validation	TRUE
15133	505	male	71.25	Colon	colorectal cancer	malignant	C18.2	1	0	0	surgery	Validation	FALSE
15191	490	male	75.33	Pancreas	pancreatic cancer	malignant	C25	2	1	0	surgery	Validation	TRUE
15212	475	female	77	Pancreas	pancreatic cyst	benign	NA	NA	NA	NA	surgery	Validation	TRUE
15863	162	male	72.17	Pancreas	pancreatic cancer	malignant	C24.1	3b	2	0	surgery	Validation	TRUE
15942	281	male	55.08	Pancreas	pancreatic cancer	malignant	C25.0	2	2	0	surgery	Validation	TRUE
16093	232	female	78.17	Colon	colorectal cancer	malignant	C18.5;C16.2	NA	NA	NA	surgery	Validation	FALSE
16109	228	male	85.58	Colon	colorectal cancer	malignant	C18.2	3	0	0	surgery	Validation	FALSE
16209	213	male	78.83	Pancreas	pancreatic cancer	malignant	NA	NA	NA	NA	surgery	Validation	TRUE
16289	203	female	76.08	Colon	colorectal cancer	malignant	C18.7	1	1c	0	surgery	Validation	FALSE
16347	189	female	88.67	Colon	colorectal cancer	malignant	C18.4	3	0	0	surgery	Validation	FALSE
16356	191	female	75.08	Pancreas	pancreatic cancer	follow-up	C25.0	2	0	0	follow-up	Validation	FALSE
16369	181	female	75.5	Pancreas	pancreatic cancer	malignant	C25	1c	0	0	surgery	Validation	TRUE
16410	178	male	64.58	Pancreas	pancreatic cancer	malignant	C25.2	3	1	0	surgery	Validation	TRUE
16434	172	male	60.33	Colon	colorectal cancer	malignant	C18.2	4a	0	0	surgery	Validation	FALSE
16480	165	female	70.92	Pancreas	pancreatic cancer	malignant	C25	1c	1	0	surgery	Validation	TRUE
16538	145	female	69.42	Pancreas	pancreatic cancer	follow-up	C25.0	2	1	0	follow-up	Validation	FALSE
16540	147	male	57.42	Pancreas	pancreatic cancer	follow-up	C25.0	2	0	0	follow-up	Validation	FALSE
16542	147	male	73.92	Pancreas	pancreatic cancer	follow-up	C24.0	2	0	0	follow-up	Validation	FALSE
16555	144	female	72.92	Pancreas	pancreatic cancer	malignant	C25.2	4	2	0	surgery	Validation	TRUE
16560	142	male	50	Pancreas	pancreatitis	benign	NA	NA	NA	NA	surgery	Validation	TRUE
16563	138	female	75.67	Pancreas	pancreatic cancer	follow-up	C25	1c	0	0	follow-up	Validation	FALSE
16567	139	male	64.5	Pancreas	pancreatitis	benign	NA	NA	NA	NA	surgery	Validation	TRUE
12093	1235	female	82.33	Pancreas	pancreatic cancer	malignant	C25.0	NA	NA	NA	surgery	Validation	TRUE
12190	1222	female	59.42	Colon	colorectal cancer	follow-up	C20.9	3	1b	0	follow-up	Validation	FALSE
12396	1199	male	27.83	Colon	colorectal cancer	malignant	C78.7(C19)	3	2b	0	surgery	Validation	FALSE
12579	1190	female	58.25	Colon	colorectal cancer	malignant	C18.6	3	0	0	surgery	Validation	FALSE
12617	1185	male	59.5	Colon	colorectal cancer	malignant	C19	3	0	0	surgery	Validation	FALSE
12790	1171	male	73.17	Colon	colorectal cancer	malignant	C20.9	4b	0	0	surgery	Validation	FALSE
12990	1160	female	64.33	Pancreas	pancreatic cancer	malignant	NA	NA	NA	NA	surgery	Validation	TRUE
12993	1157	female	41.17	Colon	colorectal cancer	malignant	C20.9	3	0	0	surgery	Validation	FALSE
13046	1150	female	36.92	Colon	colorectal cancer	malignant	C20	2	0	0	surgery	Validation	FALSE
13277	1133	male	29.92	Pancreas	pancreatic neuroendocrine tumor	malignant	C75.9	1	0	0	surgery	Validation	FALSE
13367	1123	female	63.08	Colon	colorectal cancer	malignant	C20.9	3	0	0	surgery	Validation	FALSE
13598	1096	male	75.75	Colon	colorectal cancer	malignant	C19.9	3	1b	0	surgery	Validation	FALSE
13966	1066	female	75.17	Colon	colorectal cancer	malignant	C20.9	2	2a	0	surgery	Validation	FALSE
14350	1035	male	61.42	Pancreas	pancreatic cancer	malignant	C25.1	3	0	0	surgery	Validation	FALSE
14373	1031	female	51.33	Pancreas	pancreatic cancer	malignant	C25.1	3	1	0	surgery	Validation	FALSE
14975	939	male	79.17	Pancreas	pancreatic cyst	benign	NA	NA	NA	NA	routine	Validation	TRUE
15274	882	male	75.25	Pancreas	pancreatic cancer	malignant	C22.0	NA	NA	NA	surgery	Validation	TRUE
15911	702	female	57.83	Colon	colorectal cancer	malignant	C20.9	3	0	0	surgery	Validation	FALSE
16001	680	female	59.41	Pancreas	pancreatic neuroendocrine tumor	malignant	C75.9	2	1	0	surgery	Validation	FALSE
16028	672	male	67.5	Pancreas	pancreatic cancer	malignant	C25.1	3	0	0	surgery	Validation	TRUE
16221	635	male	74.25	Colon	colorectal cancer	malignant	C20.9	3c	1	0	surgery	Validation	FALSE
16263	628	male	57.92	Colon	colorectal cancer	malignant	C18.7	2	0	0	surgery	Validation	FALSE
16286	619	male	58	Colon	colorectal cancer	benign	NA	NA	NA	NA	surgery	Validation	FALSE
16341	604	male	49.75	Pancreas	pancreatic neuroendocrine tumor	malignant	C75.9	2	1	0	surgery	Validation	FALSE
16548	561	male	36.92	Pancreas	pancreatic neuroendocrine tumor	malignant	C75.9	3	1	0	surgery	Validation	FALSE
17167	422	female	84.67	Colon	colorectal cancer	malignant	C18.2	3	0	0	surgery	Validation	FALSE
17185	420	male	62.92	Colon	colorectal cancer	malignant	C18.0	2	0	1	surgery	Validation	FALSE
17225	403	female	59.17	Colon	colorectal cancer	malignant	C18.7	3	0	0	surgery	Validation	FALSE
17236	393	female	63.42	Pancreas	pancreatic cancer	malignant	C25.2	3	2	0	surgery	Validation	TRUE
17273	380	female	78.33	Colon	colon adenoma	benign	C18.0	NA	NA	NA	surgery	Validation	FALSE
17274	378	male	75	Pancreas	IPMN based pancreatic cancer	malignant	C25.0	3	0	0	surgery	Validation	TRUE
17326	376	female	80.75	Colon	colorectal cancer	malignant	C18.4	1	0	0	surgery	Validation	FALSE
17362	361	female	67.5	Colon	colorectal cancer	malignant	C20.9	3	0	0	surgery	Validation	FALSE
17466	338	male	54.75	Colon	colorectal cancer	malignant	C18.7	4b	0	0	surgery	Validation	FALSE
17468	337	female	65.5	Colon	diverticulitis	benign	NA	NA	NA	NA	surgery	Validation	FALSE
17487	334	male	86.5	Colon	colorectal cancer	malignant	C18.7	4a	1a	1	surgery	Validation	FALSE
17489	330	female	84.25	Colon	colorectal cancer	malignant	C18.7	3	1a	0	surgery	Validation	FALSE
17522	313	female	56.17	Pancreas	pancreatic neuroendocrine tumor	follow-up	C25.0	3	0	0	follow-up	Validation	FALSE
17525	304	female	25.08	Pancreas	IPMN based pancreatic cancer	malignant	C25.2	2	0	0	surgery	Validation	FALSE
17528	303	male	55.75	Pancreas	intraductal papillary mucinous neoplasm	follow-up	NA	NA	NA	NA	follow-up	Validation	FALSE
17529	310	male	69.83	Pancreas	IPMN based pancreatic cancer	follow-up	C25.2	1	0	0	follow-up	Validation	FALSE
17539	306	male	72.67	Pancreas	pancreatitis	benign	NA	NA	NA	NA	routine	Validation	TRUE
17394	283	female	60.58	Pancreas	pancreatic adenoma	benign	NA	NA	NA	NA	surgery	Validation	TRUE
17553	282	male	65.58	Colon	colorectal cancer	malignant	NA	1	0	0	surgery	Validation	FALSE
17567	277	female	46.08	Colon	colorectal cancer	malignant	C20.9	3	0	0	surgery	Validation	FALSE
17570	280	male	74.83	Colon	colorectal cancer	malignant	NA	NA	NA	NA	surgery	Validation	FALSE
17596	274	female	64.58	Pancreas	IPMN based pancreatic cancer	malignant	C25.2	3	1	0	routine	Validation	FALSE
17655	254	male	61.5	Colon	colorectal cancer	malignant	C20.9	2	0	0	surgery	Validation	FALSE
17656	254	female	83.58	Pancreas	pancreatic cancer	follow-up	C25.0	2	1	0	follow-up	Validation	FALSE
17658	257	male	63.83	Pancreas	pancreatitis	follow-up	NA	NA	NA	NA	follow-up	Validation	FALSE
17666	249	male	80.25	Pancreas	pancreatic cancer	malignant	C24.0	3	1	0	surgery	Validation	TRUE
17682	248	male	41	Colon	colorectal cancer	malignant	NA	3	0	1	surgery	Validation	FALSE
17689	250	female	71.33	Pancreas	intraductal papillary mucinous neoplasm	benign	NA	NA	NA	NA	routine	Validation	TRUE
17697	246	male	74.58	Pancreas	pancreatic cancer	malignant	C25.1	3	1a	0	surgery	Validation	TRUE
17699	246	male	52.17	Colon	colorectal cancer	malignant	C18	1	0	0	routine	Validation	FALSE
17730	237	female	39.5	Pancreas	pancreatic cancer	malignant	NA	NA	NA	NA	surgery	Validation	TRUE
17732	233	female	74.08	Pancreas	intraductal papillary mucinous neoplasm	follow-up	C18.0	2	1	0	follow-up	Validation	FALSE
17733	236	male	61.08	Pancreas	unknown pancreatic neoplasia	benign	NA	NA	NA	NA	surgery	Validation	TRUE
17734	233	female	46.83	Pancreas	intraductal papillary mucinous neoplasm	follow-up	NA	NA	NA	NA	follow-up	Validation	FALSE
17755	231	male	80.67	Pancreas	pancreatic cancer	malignant	C25.0	4	0	0	surgery	Validation	TRUE
17762	227	male	55.58	Pancreas	pancreatic neuroendocrine tumor	benign	C25.9	1	NA	NA	surgery	Validation	FALSE
17773	225	female	74.75	Pancreas	intraductal papillary mucinous neoplasm	follow-up	NA	NA	NA	NA	follow-up	Validation	FALSE
17779	223	male	55.5	Pancreas	pancreatic cancer	malignant	C25.0	2	1	0	surgery	Validation	TRUE
17786	219	female	77.92	Colon	colorectal cancer	malignant	NA	NA	NA	NA	surgery	Validation	FALSE
17788	219	female	71.08	Pancreas	pancreatic neuroendocrine tumor	benign	NA	1	0	0	routine	Validation	TRUE
17814	211	male	55.67	Pancreas	pancreatic neuroendocrine tumor	follow-up	C25.9	1	0	0	follow-up	Validation	FALSE
17816	215	male	55.17	Pancreas	intraductal papillary mucinous neoplasm	malignant	NA	NA	NA	NA	routine	Validation	FALSE
17821	211	female	68.25	Pancreas	pancreatic neuroendocrine tumor	malignant	C25.2	3	1	0	surgery	Validation	FALSE
17833	205	female	60.58	Colon	colorectal cancer	follow-up	C18.2/C18.9	3	1	0	follow-up	Validation	FALSE
17842	201	male	85.33	Colon	colon adenoma	benign	NA	NA	NA	NA	surgery	Validation	FALSE
17846	199	male	68.83	Colon	colorectal cancer	malignant	C20.9	NA	NA	NA	surgery	Validation	FALSE
17848	203	female	68	Colon	colorectal cancer	malignant	NA	NA	NA	NA	surgery	Validation	FALSE
17854	192	male	79.33	Pancreas	pancreatic cancer	malignant	C25.0;C18.2	2	1	0	surgery	Validation	TRUE
17857	191	male	32.58	Pancreas	pancreatic cyst	benign	NA	NA	NA	NA	routine	Validation	TRUE
17867	185	female	82.42	Pancreas	pancreatic cancer	malignant	C25.0	2	1	0	surgery	Validation	TRUE
17872	187	male	64.08	Colon	colorectal cancer	malignant	C18.6	NA	NA	NA	surgery	Validation	FALSE
17886	183	female	84.42	Pancreas	pancreatic cancer	malignant	C25.0	2	1	0	surgery	Validation	TRUE
18016	148	female	67.67	Pancreas	pancreatic cancer	malignant	C25	4	2	1	routine	Validation	FALSE
18027	142	male	81.17	Pancreas	pancreatic cancer	malignant	NA	NA	NA	NA	surgery	Validation	TRUE
18028	142	male	38	Pancreas	pancreatic neuroendocrine tumor	follow-up	C75.9	3	1	0	follow-up	Validation	FALSE
18032	144	female	67.67	Pancreas	pancreatic cancer	malignant	C25	4	2	1	surgery	Validation	FALSE
18060	140	female	82.92	Pancreas	pancreatic cancer	malignant	NA	NA	NA	NA	surgery	Validation	TRUE
