# Supplementary material for: Impact of single freeze-thaw cycles on human serum proteins: Implications for mass spectrometry biomarker validation
Source: iScience. 2026 Apr 28;29(6):115934. doi: 10.1016/j.isci.2026.115934 (PMC13206734; doi:10.1016/j.isci.2026.115934)
Supplement: Table S2. Differential expression analysis results of the test cohort study, related to Figure 3B [file mmc3.xlsx]

## Sheet: Sheet1
Gene.Symbol	avg.exp	log.Fold.change	Standard.error	Confidence.interval.lower	Confidence.interval.upper	p.value	q.value
A1BG	11.0773	-0.0333983	0.0349098	-0.102958	-0.0333983	0.341833	0.341833
A2M	12.562	-0.0102269	0.0273553	-0.0647336	-0.0102269	0.709582	0.709582
ADIPOQ	4.73609	0.00108699	0.0462409	-0.09105	0.00108699	0.981309	0.981309
AFM	9.0549	-0.0345704	0.0295963	-0.0935424	-0.0345704	0.24653	0.24653
AGT	9.06757	0.00795841	0.026748	-0.0453381	0.00795841	0.766893	0.766893
AHSG	9.99429	0.102945	0.0480944	0.00711479	0.102945	0.0356113	0.0356113
ALB	15.0542	0.000943554	0.0435546	-0.0858408	0.000943554	0.982775	0.982775
AMBP	10.6179	-0.110305	0.0516449	-0.21321	-0.110305	0.0360011	0.0360011
ANPEP	4.45924	-0.0404396	0.0569489	-0.153913	-0.0404396	0.479872	0.479872
APCS	8.73442	-0.000949309	0.075914	-0.152211	-0.000949309	0.990056	0.990056
APMAP	4.88176	0.00632273	0.0420821	-0.0775276	0.00632273	0.880978	0.880978
APOA1	13.3454	0.026944	0.041703	-0.056151	0.026944	0.520218	0.520218
APOA2	11.129	-0.00953419	0.107639	-0.22401	-0.00953419	0.929658	0.929658
APOA4	9.47701	-0.00444087	0.0397137	-0.0835721	-0.00444087	0.911267	0.911267
APOB	10.5748	0.011507	0.0261644	-0.0406268	0.011507	0.661368	0.661368
APOC1	9.48433	0.068593	0.0914398	-0.113605	0.068593	0.455547	0.455547
APOC2	9.82437	0.0354656	0.0847173	-0.133337	0.0354656	0.676696	0.676696
APOC3	10.3531	0.0145219	0.039012	-0.0632111	0.0145219	0.710777	0.710777
APOC4	5.1031	-0.0705551	0.049727	-0.169638	-0.0705551	0.160141	0.160141
APOD	9.5537	-0.040125	0.0222189	-0.0843971	-0.040125	0.0750006	0.0750006
APOE	9.10835	-0.139439	0.0560135	-0.251049	-0.139439	0.0150433	0.0150433
APOF	5.83859	0.0662238	0.0489981	-0.0314071	0.0662238	0.180634	0.180634
APOH	10.2362	-0.0246477	0.0365671	-0.0975093	-0.0246477	0.502386	0.502386
APOL1	7.1573	0.00147848	0.0572999	-0.112694	0.00147848	0.979484	0.979484
APOM	7.27784	0.117224	0.184565	-0.250529	0.117224	0.527296	0.527296
ATRN	6.76895	0.134967	0.0524729	0.0304124	0.134967	0.012113	0.012113
AZGP1	9.44116	-0.0560263	0.0633835	-0.182321	-0.0560263	0.379599	0.379599
BCHE	5.81128	0.0781639	0.0300892	0.0182098	0.0781639	0.0113167	0.0113167
BTD	5.72654	0.0410184	0.099188	-0.156618	0.0410184	0.680406	0.680406
C1QA	7.75812	0.129146	0.0574623	0.0146498	0.129146	0.0275892	0.0275892
C1QB	7.71252	-0.0693458	0.0505564	-0.170082	-0.0693458	0.174316	0.174316
C1QC	8.22976	-0.0345847	0.0442527	-0.12276	-0.0345847	0.436985	0.436985
C1R	7.72287	-0.127185	0.0372474	-0.201402	-0.127185	0.00103982	0.00103982
C1RL	5.63082	0.0212383	0.0280848	-0.0347219	0.0212383	0.451917	0.451917
C1S	8.19224	0.0454809	0.0770192	-0.107983	0.0454809	0.556646	0.556646
C2	7.18291	0.000761287	0.0310549	-0.0611169	0.000761287	0.980508	0.980508
C3	12.0141	-0.097705	0.0394536	-0.176318	-0.097705	0.015555	0.015555
C4A	8.67324	0.00116007	0.0732599	-0.144813	0.00116007	0.987409	0.987409
C4B	7.96559	0.208582	0.100094	0.00914023	0.208582	0.0406258	0.0406258
C4BPA	10.4804	-0.0116039	0.0298182	-0.0710179	-0.0116039	0.698279	0.698279
C4BPB	7.55252	0.0632128	0.0313065	0.000833217	0.0632128	0.0470934	0.0470934
C5	8.53028	0.00316985	0.0363244	-0.0692082	0.00316985	0.930697	0.930697
C6	7.73616	-0.0140006	0.0353732	-0.0844834	-0.0140006	0.693393	0.693393
C7	7.81799	0.0159938	0.0242422	-0.0323097	0.0159938	0.51146	0.51146
C8A	6.33187	-0.0774643	0.0899261	-0.256646	-0.0774643	0.391789	0.391789
C8B	7.12472	0.0370841	0.0372025	-0.0370436	0.0370841	0.322102	0.322102
C8G	7.21349	-0.0364159	0.0781424	-0.192118	-0.0364159	0.64257	0.64257
C9	8.6187	0.121568	0.0402386	0.041391	0.121568	0.00345595	0.00345595
CA1	5.00533	0.142136	0.0754131	-0.00812831	0.142136	0.063389	0.063389
CD14	5.52889	-0.0111499	0.0289181	-0.0687706	-0.0111499	0.700922	0.700922
CD44	4.97693	0.0506657	0.0432819	-0.0355755	0.0506657	0.245517	0.245517
CD5L	8.01726	-0.0394559	0.105595	-0.249858	-0.0394559	0.70973	0.70973
CDH5	4.75516	0.0167315	0.0296395	-0.0423265	0.0167315	0.574121	0.574121
CETP	4.74592	-0.101008	0.0367617	-0.174257	-0.101008	0.00753516	0.00753516
CFB	9.78802	-0.148458	0.0445152	-0.237156	-0.148458	0.00133558	0.00133558
CFD	5.20073	-0.0132013	0.0468451	-0.106542	-0.0132013	0.778878	0.778878
CFH	9.96251	-0.0446323	0.0273248	-0.0990781	-0.0446323	0.106632	0.106632
CFHR1	5.17964	-0.0617117	0.0872494	-0.23556	-0.0617117	0.4816	0.4816
CFHR2	5.88883	0.0295703	0.07173	-0.113355	0.0295703	0.681352	0.681352
CFHR4	5.2315	0.0584281	0.0636308	-0.068359	0.0584281	0.361479	0.361479
CFHR5	4.84053	-0.0315598	0.0325584	-0.0964339	-0.0315598	0.335538	0.335538
CFI	8.76208	-0.0100707	0.0269713	-0.0638122	-0.0100707	0.709929	0.709929
CFP	5.49471	-0.21377	0.0772171	-0.367628	-0.21377	0.0071138	0.0071138
CLEC3B	6.54579	0.0212141	0.0447569	-0.0679659	0.0212141	0.636906	0.636906
CLU	10.4777	-0.0651898	0.0590846	-0.182918	-0.0651898	0.273459	0.273459
CNDP1	5.07157	0.00728401	0.0318525	-0.0561835	0.00728401	0.819749	0.819749
CP	11.1662	-0.0919274	0.0268068	-0.145341	-0.0919274	0.000992597	0.000992597
CPB2	7.27105	0.124667	0.08848	-0.0516335	0.124667	0.163029	0.163029
CPN1	6.3168	0.0857302	0.0817224	-0.0771053	0.0857302	0.297573	0.297573
CPN2	7.38678	0.144127	0.0791522	-0.013587	0.144127	0.0726667	0.0726667
CRP	6.04861	-0.0255231	0.0953044	-0.215421	-0.0255231	0.789594	0.789594
CRTAC1	4.74842	0.0496371	0.0352707	-0.0206414	0.0496371	0.16352	0.16352
DBH	4.37466	-0.0185852	0.0291477	-0.0766632	-0.0185852	0.525687	0.525687
ECM1	5.87111	-0.0168655	0.0318445	-0.0803171	-0.0168655	0.597962	0.597962
EFEMP1	5.01048	-0.004678	0.0404806	-0.0853374	-0.004678	0.908313	0.908313
F10	6.37394	0.044714	0.042593	-0.0401544	0.044714	0.297228	0.297228
F11	8.12504	-0.0255334	0.0478323	-0.120841	-0.0255334	0.595072	0.595072
F12	8.20329	0.00515579	0.0392959	-0.0731431	0.00515579	0.89597	0.89597
F13A1	4.4475	-0.0671199	0.0453177	-0.157417	-0.0671199	0.142826	0.142826
F13B	6.71593	0.0646515	0.0196229	0.0255519	0.0646515	0.00151392	0.00151392
F2	9.61203	-0.00989809	0.0154143	-0.0406117	-0.00989809	0.522768	0.522768
F5	5.73868	-0.033961	0.128443	-0.289889	-0.033961	0.792202	0.792202
F9	6.51838	0.0339368	0.0446792	-0.0550885	0.0339368	0.449927	0.449927
FBLN1	5.9888	-0.0125102	0.0348522	-0.0819546	-0.0125102	0.720655	0.720655
FCGBP	4.79119	-0.0277401	0.048486	-0.124351	-0.0277401	0.568971	0.568971
FCN2	4.80525	-0.0126148	0.0482733	-0.108801	-0.0126148	0.794572	0.794572
FCN3	6.39763	0.00426204	0.0323528	-0.0602024	0.00426204	0.89555	0.89555
FETUB	5.26941	0.0222435	0.0393593	-0.0561816	0.0222435	0.573689	0.573689
FGA	5.54188	0.0592241	0.0999715	-0.139974	0.0592241	0.555382	0.555382
FGB	4.91877	-0.00870321	0.0770687	-0.162266	-0.00870321	0.910393	0.910393
FGG	4.86794	-0.0309278	0.0771693	-0.184691	-0.0309278	0.689739	0.689739
FN1	9.57715	-0.0382143	0.0303298	-0.0986477	-0.0382143	0.211643	0.211643
GC	10.002	0.0152442	0.0319333	-0.0483842	0.0152442	0.634501	0.634501
GP1BA	5.28976	-0.00264777	0.0662124	-0.134579	-0.00264777	0.96821	0.96821
GPLD1	6.25545	-0.0807514	0.0664073	-0.213071	-0.0807514	0.227849	0.227849
GPX3	6.21371	-0.00492519	0.0515201	-0.107581	-0.00492519	0.924099	0.924099
GSN	8.14102	-0.0557471	0.0421754	-0.139783	-0.0557471	0.190309	0.190309
HABP2	6.58312	0.0628532	0.0378767	-0.0126177	0.0628532	0.101264	0.101264
HBA1	9.28274	0.116634	0.0919376	-0.066556	0.116634	0.208554	0.208554
HBB	10.2347	-0.0513142	0.0352846	-0.12162	-0.0513142	0.150093	0.150093
HBD	5.90696	0.0779629	0.0533438	-0.0283269	0.0779629	0.148107	0.148107
HGFAC	5.23172	-0.0228889	0.0314802	-0.0856145	-0.0228889	0.469466	0.469466
HP	13.3176	-0.00312894	0.0529077	-0.10855	-0.00312894	0.953	0.953
HPR	6.95933	-0.0335866	0.0509654	-0.135137	-0.0335866	0.511936	0.511936
HPX	13.157	-0.0169472	0.0190293	-0.0548639	-0.0169472	0.376038	0.376038
HRG	9.45155	0.020432	0.0582519	-0.0956374	0.020432	0.72677	0.72677
IGF2	5.28191	0.0526886	0.0425074	-0.0320092	0.0526886	0.219071	0.219071
IGFALS	6.79715	-0.0135747	0.0302039	-0.0737572	-0.0135747	0.654432	0.654432
IGFBP3	5.8457	-0.0451006	0.050233	-0.145192	-0.0451006	0.37219	0.37219
IGHA1	12.1521	-0.0914488	0.0880537	-0.2669	-0.0914488	0.302392	0.302392
IGHA2	8.96516	-0.0594352	0.0431517	-0.145417	-0.0594352	0.172554	0.172554
IGHD	6.52032	-0.0260561	0.0519328	-0.129534	-0.0260561	0.617348	0.617348
IGHG1	13.8052	-0.0692311	0.0305786	-0.13016	-0.0692311	0.0265025	0.0265025
IGHG2	12.4211	0.397784	0.22332	-0.047191	0.397784	0.0789787	0.0789787
IGHG3	9.58395	-0.0377141	0.0400944	-0.117604	-0.0377141	0.349954	0.349954
IGHG4	10.3635	0.0595278	0.0612601	-0.0625356	0.0595278	0.334354	0.334354
IGHM	11.6394	-0.0455489	0.0215278	-0.088444	-0.0455489	0.0377251	0.0377251
IGHV1-2	5.15437	-0.077147	0.115822	-0.307927	-0.077147	0.507429	0.507429
IGHV2-26	4.89912	-0.00866943	0.122508	-0.252772	-0.00866943	0.943775	0.943775
IGHV3-15	5.17051	-0.0945388	0.120127	-0.333897	-0.0945388	0.433801	0.433801
IGHV3-38	5.08164	-0.0394338	0.108163	-0.254954	-0.0394338	0.716467	0.716467
IGHV3-49	8.12828	0.0473679	0.0474538	-0.047186	0.0473679	0.321441	0.321441
IGHV3-64	5.30665	-0.0337774	0.0934015	-0.219884	-0.0337774	0.718654	0.718654
IGHV3-64D	6.33175	-0.213601	0.142865	-0.498267	-0.213601	0.139135	0.139135
IGHV3-72	6.48831	0.202647	0.111437	-0.0193962	0.202647	0.073036	0.073036
IGHV4-28	7.10618	-0.0540402	0.0923201	-0.237992	-0.0540402	0.560088	0.560088
IGHV5-51	6.80692	0.054382	0.0586158	-0.0624125	0.054382	0.356543	0.356543
IGHV6-1	4.91233	0.330731	0.160622	0.0106854	0.330731	0.0430071	0.0430071
IGKC	14.0049	0.0280364	0.0704319	-0.112302	0.0280364	0.691729	0.691729
IGKV1-16	4.95909	0.0305881	0.0320862	-0.0333451	0.0305881	0.343538	0.343538
IGKV1-17	6.14933	-0.0555761	0.0382681	-0.131827	-0.0555761	0.150651	0.150651
IGKV1-5	7.23805	0.231487	0.26997	-0.306441	0.231487	0.393963	0.393963
IGKV3-20	10.2934	0.0189438	0.29775	-0.574336	0.0189438	0.949442	0.949442
IGKV4-1	10.8629	0.0199956	0.0708238	-0.121124	0.0199956	0.77848	0.77848
IGLV1-40	6.58926	0.0238707	0.0352673	-0.0464009	0.0238707	0.500611	0.500611
IGLV1-51	7.04142	0.523767	0.236093	0.0533403	0.523767	0.02959	0.02959
IGLV2-18	5.6019	-0.138119	0.081788	-0.301085	-0.138119	0.0954787	0.0954787
IGLV3-19	4.67625	-0.0283537	0.0442292	-0.116482	-0.0283537	0.523462	0.523462
IGLV3-9	4.74586	0.056459	0.0331204	-0.00953483	0.056459	0.0924533	0.0924533
IGLV6-57	4.928	0.0498549	0.0477323	-0.0452538	0.0498549	0.299669	0.299669
IGLV8-61	7.53025	0.206302	0.144751	-0.0821204	0.206302	0.158298	0.158298
IGLV9-49	6.66207	0.0390354	0.0697288	-0.0999023	0.0390354	0.577295	0.577295
IL1RAP	4.44134	-0.0202745	0.0374064	-0.0948084	-0.0202745	0.589442	0.589442
ITIH1	9.4499	0.0512667	0.0283467	-0.00521536	0.0512667	0.074582	0.074582
ITIH2	9.84995	-0.0602703	0.0353963	-0.130799	-0.0602703	0.0928164	0.0928164
ITIH3	7.72129	-0.00661121	0.0438966	-0.0940772	-0.00661121	0.880694	0.880694
ITIH4	10.339	0.0522657	0.0378538	-0.0231597	0.0522657	0.17152	0.17152
JCHAIN	9.18335	-0.00981355	0.0632317	-0.135806	-0.00981355	0.877086	0.877086
KLKB1	8.05346	-0.0244054	0.0196771	-0.0636129	-0.0244054	0.218786	0.218786
KNG1	10.4352	-0.00244186	0.0175046	-0.0373206	-0.00244186	0.889436	0.889436
KRT1	5.46353	0.272693	0.23169	-0.188959	0.272693	0.242978	0.242978
KRT10	5.18847	0.303207	0.221721	-0.138582	0.303207	0.175603	0.175603
LAMP2	4.52829	-0.0337385	0.0251408	-0.0838327	-0.0337385	0.183705	0.183705
LBP	6.78676	0.10901	0.0553846	-0.00134603	0.10901	0.0527868	0.0527868
LCAT	5.83276	-0.0713394	0.053631	-0.178202	-0.0713394	0.187541	0.187541
LGALS3BP	6.53937	0.0689516	0.043165	-0.0170566	0.0689516	0.11444	0.11444
LPA	6.83946	-0.0876616	0.0786485	-0.244372	-0.0876616	0.268629	0.268629
LRG1	9.30288	-0.0342406	0.021363	-0.0768073	-0.0342406	0.11324	0.11324
LUM	7.73581	0.0302762	0.0341526	-0.0377742	0.0302762	0.37822	0.37822
LYVE1	5.17741	0.082417	0.0453061	-0.00785741	0.082417	0.0729395	0.0729395
LYZ	5.28009	-0.0292341	0.0663821	-0.161503	-0.0292341	0.660938	0.660938
MAN1A1	4.30499	-0.0822304	0.0429253	-0.167761	-0.0822304	0.0592718	0.0592718
MASP1	5.25446	0.0188258	0.0433552	-0.0675614	0.0188258	0.66539	0.66539
MASP2	5.16718	-0.0525464	0.0327929	-0.117888	-0.0525464	0.113334	0.113334
MBL2	4.96412	0.0957551	0.0940401	-0.091624	0.0957551	0.311883	0.311883
MST1	5.07156	-0.139398	0.0963739	-0.331427	-0.139398	0.152279	0.152279
ORM1	12.1564	0.0337362	0.0523669	-0.0706072	0.0337362	0.52142	0.52142
ORM2	9.93036	-0.113435	0.0803759	-0.273588	-0.113435	0.162344	0.162344
PCYOX1	5.25511	0.0705696	0.0570946	-0.043194	0.0705696	0.220364	0.220364
PF4	7.37762	0.0319052	0.0593487	-0.0863497	0.0319052	0.592474	0.592474
PGLYRP2	7.88231	-0.0172516	0.0350895	-0.087169	-0.0172516	0.624426	0.624426
PIGR	4.99021	0.0144183	0.0376534	-0.0606078	0.0144183	0.702876	0.702876
PLG	10.2483	-0.0429642	0.0442091	-0.131053	-0.0429642	0.334296	0.334296
PLTP	5.34285	0.0218571	0.0549921	-0.087717	0.0218571	0.692174	0.692174
PON1	9.04724	-0.0113992	0.0353622	-0.0818599	-0.0113992	0.748093	0.748093
PON3	8.00923	0.251657	0.161286	-0.0697122	0.251657	0.122952	0.122952
PPBP	8.62398	-0.0107981	0.0125984	-0.0359009	-0.0107981	0.394155	0.394155
PRDX2	4.55742	0.0173685	0.0401857	-0.0627033	0.0173685	0.666849	0.666849
PRG4	5.30521	-0.104268	0.0470187	-0.197955	-0.104268	0.0296524	0.0296524
PROC	5.45186	0.162081	0.0364318	0.0894892	0.162081	2.99055e-05	2.99055e-05
PROS1	8.42482	0.0110723	0.0267848	-0.0422977	0.0110723	0.680524	0.680524
PROZ	5.07071	0.0175573	0.0286513	-0.0395317	0.0175573	0.541893	0.541893
PZP	5.62853	-0.174288	0.0795489	-0.332793	-0.174288	0.0316037	0.0316037
QSOX1	4.71314	-0.051788	0.0381717	-0.127847	-0.051788	0.178997	0.178997
RBP4	9.04807	0.0744988	0.0411426	-0.00747971	0.0744988	0.0742394	0.0742394
SAA1	7.38686	0.00429059	0.0648962	-0.125018	0.00429059	0.947465	0.947465
SAA2	5.53528	-0.0725069	0.0907455	-0.253321	-0.0725069	0.42684	0.42684
SAA4	6.89755	0.198388	0.264347	-0.328335	0.198388	0.455343	0.455343
SELENOP	5.9934	0.0590287	0.0644152	-0.0693213	0.0590287	0.362445	0.362445
SELL	5.1675	0.0287511	0.0446686	-0.060253	0.0287511	0.52179	0.52179
SERPINA1	13.7099	-0.100934	0.0490319	-0.198632	-0.100934	0.0430593	0.0430593
SERPINA10	5.31702	0.00818222	0.029833	-0.0512613	0.00818222	0.784643	0.784643
SERPINA3	12.3708	0.0379431	0.0265058	-0.0148709	0.0379431	0.156497	0.156497
SERPINA4	7.14716	0.0591035	0.0314386	-0.00353916	0.0591035	0.0640483	0.0640483
SERPINA5	4.90042	-0.0728622	0.026937	-0.126535	-0.0728622	0.00847413	0.00847413
SERPINA6	8.48439	-0.0910609	0.0478219	-0.186348	-0.0910609	0.0607762	0.0607762
SERPINA7	6.80233	0.0796444	0.0370636	0.00579345	0.0796444	0.0349171	0.0349171
SERPINC1	9.2504	0.0264788	0.0588314	-0.0907454	0.0264788	0.653969	0.653969
SERPIND1	9.50876	0.00942776	0.0178122	-0.0260639	0.00942776	0.598192	0.598192
SERPINF1	7.37235	-0.0500793	0.0190203	-0.0879782	-0.0500793	0.0102997	0.0102997
SERPINF2	8.64734	-0.0209997	0.0236809	-0.068185	-0.0209997	0.378071	0.378071
SERPING1	10.7547	-0.0757779	0.0312585	-0.138062	-0.0757779	0.0177832	0.0177832
SHBG	6.34221	0.057061	0.0422581	-0.0271402	0.057061	0.181036	0.181036
SPARC	5.24828	-0.0418024	0.0387234	-0.118961	-0.0418024	0.283866	0.283866
SPP2	4.57123	-0.066039	0.0344598	-0.134702	-0.066039	0.0591757	0.0591757
TF	13.0791	-0.0716682	0.0192785	-0.110081	-0.0716682	0.000388556	0.000388556
TFRC	4.5529	-0.0239713	0.0298498	-0.0834483	-0.0239713	0.42451	0.42451
TGFBI	5.13138	0.00353781	0.0417894	-0.0797294	0.00353781	0.932762	0.932762
THBS1	6.56655	0.00877904	0.0412688	-0.0734508	0.00877904	0.832124	0.832124
TTR	10.0606	0.149901	0.0631651	0.0240416	0.149901	0.0202346	0.0202346
VASN	4.64246	-0.0552066	0.0430096	-0.140905	-0.0552066	0.203291	0.203291
VTN	10.9353	-0.0324936	0.0343084	-0.100855	-0.0324936	0.346668	0.346668
VWF	6.0474	0.0269431	0.0360383	-0.0448648	0.0269431	0.457056	0.457056
