# Supplementary material for: Impact of single freeze-thaw cycles on human serum proteins: Implications for mass spectrometry biomarker validation
Source: iScience. 2026 Apr 28;29(6):115934. doi: 10.1016/j.isci.2026.115934 (PMC13206734; doi:10.1016/j.isci.2026.115934)
Supplement: Table S3. Differential expression analysis results of the validation cohort study, related to Figure 3B [file mmc4.xlsx]

## Sheet: Sheet1
Gene.Symbol	avg.exp	log.Fold.change	Standard.error	Confidence.interval.lower	Confidence.interval.upper	p.value	q.value
A1BG	11.6252	0.0190544	0.0121508	-0.00502814	0.0190544	0.119743	0.165901
A2M	12.8933	0.0333411	0.0165935	0.000453458	0.0333411	0.0469772	0.0737406
ADIPOQ	5.95527	0.0745086	0.0279095	0.0191929	0.0745086	0.00875429	0.017095
AFM	9.95911	0.0290347	0.0107189	0.00779028	0.0290347	0.00784469	0.0155639
AGT	9.8616	0.229486	0.0266374	0.176691	0.229486	6.0321e-14	1.25208e-12
AHSG	12.0816	0.00195928	0.0221893	-0.0420193	0.00195928	0.929802	0.941187
ALB	14.7288	0.0263043	0.0301218	-0.0333962	0.0263043	0.384439	0.456176
ALDOB	5.33058	0.424706	0.0560739	0.313569	0.424706	1.25315e-11	2.07188e-10
AMBP	11.4944	0.0399821	0.0153672	0.00952479	0.0399821	0.0105625	0.0203062
ANPEP	4.76184	0.0674925	0.0345042	-0.000893781	0.0674925	0.0530164	0.081665
APCS	9.28629	0.227041	0.0704867	0.0873389	0.227041	0.00168395	0.00386685
APMAP	5.51828	0.133821	0.0521814	0.0303996	0.133821	0.0116918	0.022134
APOA1	13.8795	-0.110973	0.0231255	-0.156806	-0.110973	5.10552e-06	2.00979e-05
APOA2	12.1689	0.014075	0.0286219	-0.0426528	0.014075	0.623881	0.684613
APOA4	10.5428	-0.106106	0.024458	-0.154581	-0.106106	3.22033e-05	0.000107517
APOB	11.1733	0.0255949	0.0167644	-0.00763156	0.0255949	0.129722	0.17774
APOC1	9.96042	-0.078964	0.0589401	-0.195781	-0.078964	0.183118	0.239933
APOC2	10.6827	0.211328	0.0407608	0.130541	0.211328	1.00514e-06	4.29782e-06
APOC3	11.0355	-0.0738623	0.0391787	-0.151513	-0.0738623	0.0620566	0.0927111
APOC4	5.7961	-0.172523	0.0380177	-0.247873	-0.172523	1.46884e-05	5.43689e-05
APOD	9.7037	-0.0647003	0.0284592	-0.121105	-0.0647003	0.0249591	0.0429851
APOE	10.2852	-0.0931851	0.0210946	-0.134994	-0.0931851	2.36471e-05	8.03355e-05
APOF	6.74276	-0.118874	0.0267476	-0.171887	-0.118874	2.12842e-05	7.43449e-05
APOH	11.0128	0.247235	0.0264937	0.194726	0.247235	1.43031e-15	3.94128e-14
APOL1	8.42801	0.193055	0.0736764	0.0470312	0.193055	0.0100379	0.0194484
APOM	9.85787	0.210292	0.0340909	0.142725	0.210292	1.19649e-08	7.23728e-08
ATRN	7.44436	-0.00996167	0.0305841	-0.0705784	-0.00996167	0.745265	0.783107
AZGP1	10.71	0.0567945	0.021107	0.014961	0.0567945	0.00825133	0.0162407
B2M	5.28809	0.154018	0.0372663	0.0801572	0.154018	7.05519e-05	0.000216011
BCHE	6.56483	0.178749	0.0257745	0.127665	0.178749	3.01704e-10	3.25316e-09
BTD	6.96939	-0.173926	0.0240454	-0.221583	-0.173926	6.91468e-11	9.23206e-10
C1QA	9.08584	0.0439405	0.0227463	-0.00114197	0.0439405	0.0559849	0.0851795
C1QB	9.98341	-0.0503024	0.0221787	-0.0942598	-0.0503024	0.0252966	0.0432659
C1QC	10.1746	-0.0236652	0.0297164	-0.0825621	-0.0236652	0.42755	0.493174
C1R	8.57513	-0.483344	0.036244	-0.555179	-0.483344	1.20686e-24	2.99301e-22
C1RL	6.45624	-0.196314	0.0303189	-0.256405	-0.196314	2.80523e-09	2.10817e-08
C1S	8.8773	0.113531	0.0247358	0.064505	0.113531	1.19425e-05	4.48747e-05
C2	8.02685	-0.0781367	0.0197074	-0.117196	-0.0781367	0.000131624	0.000375205
C3	12.6137	-0.0184631	0.0143877	-0.046979	-0.0184631	0.202123	0.261075
C4A	10.1857	0.267723	0.0599057	0.148991	0.267723	1.93049e-05	6.83945e-05
C4B	9.18373	0.164322	0.0525318	0.0602057	0.164322	0.0022573	0.00499832
C4BPA	11.0267	0.00642	0.0172325	-0.0277342	0.00642	0.710204	0.752073
C4BPB	8.62317	-0.0539942	0.0162867	-0.0862739	-0.0539942	0.00124402	0.00293827
C5	9.80062	-0.0583383	0.0154634	-0.0889862	-0.0583383	0.000263015	0.000701373
C6	8.33505	0.0440574	0.0257141	-0.0069072	0.0440574	0.0894905	0.129787
C7	8.79006	0.0670389	0.0159541	0.0354184	0.0670389	5.43371e-05	0.000170577
C8A	7.51517	-0.210183	0.0326359	-0.274866	-0.210183	3.31132e-09	2.41531e-08
C8B	10.0607	-0.116739	0.137738	-0.389731	-0.116739	0.398548	0.468435
C8G	7.69831	0.34646	0.0521047	0.243191	0.34646	1.21345e-09	1.07411e-08
C9	10.095	-0.151966	0.0277369	-0.20694	-0.151966	2.78145e-07	1.3796e-06
CA1	6.2507	-0.0247071	0.0208755	-0.0660816	-0.0247071	0.239168	0.305741
CD14	6.74385	-0.0773339	0.0208665	-0.118691	-0.0773339	0.000332495	0.000867988
CD44	5.58258	-0.0564082	0.042172	-0.139992	-0.0564082	0.18382	0.239933
CD5L	9.5642	-0.0160184	0.0399383	-0.0951748	-0.0160184	0.689147	0.739527
CDH5	5.87732	-0.115019	0.032097	-0.178634	-0.115019	0.000508457	0.00126097
CETP	5.5006	-0.162646	0.0306532	-0.223399	-0.162646	5.94312e-07	2.72943e-06
CFB	10.3849	0.0760506	0.0204169	0.035585	0.0760506	0.000311326	0.00082137
CFD	6.2047	-0.227022	0.036044	-0.29846	-0.227022	6.49255e-09	4.35177e-08
CFH	10.5315	-0.21176	0.0352176	-0.28156	-0.21176	2.47111e-08	1.45913e-07
CFHR1	6.66909	-0.167401	0.0309933	-0.228829	-0.167401	3.91784e-07	1.86851e-06
CFHR2	7.26222	0.138527	0.0356949	0.0677808	0.138527	0.000178624	0.000497738
CFHR5	5.44629	0.0209503	0.0255113	-0.0296121	0.0209503	0.413314	0.481229
CFI	9.13735	0.0873749	0.0204781	0.046788	0.0873749	4.24321e-05	0.000138463
CFP	6.38405	0.0222042	0.0233847	-0.0241436	0.0222042	0.344459	0.414688
CLEC3B	7.19027	0.188392	0.0272953	0.134294	0.188392	3.54894e-10	3.66724e-09
CLU	10.4008	-0.301155	0.0289533	-0.358539	-0.301155	5.14904e-18	1.82423e-16
CNDP1	6.20338	0.133717	0.0473515	0.0398679	0.133717	0.00564175	0.0114685
CP	11.7808	-0.0544764	0.024171	-0.102383	-0.0544764	0.0262096	0.0445205
CPB2	7.77742	0.0492678	0.0199543	0.00971897	0.0492678	0.0151005	0.0277401
CPN1	6.8579	0.114318	0.0176277	0.0793803	0.114318	2.67216e-09	2.07093e-08
CPN2	8.22145	0.0166539	0.0160227	-0.0151026	0.0166539	0.300922	0.369448
CRISP3	4.79404	0.0462449	0.0347491	-0.0226267	0.0462449	0.186025	0.24154
CRP	6.89762	0.0358864	0.0971844	-0.15673	0.0358864	0.712649	0.752073
CRTAC1	5.67824	-0.332441	0.05005	-0.431638	-0.332441	1.25602e-09	1.07411e-08
CST3	5.92046	0.179937	0.0327839	0.11496	0.179937	2.6643e-07	1.34846e-06
DBH	6.06493	0.924245	0.130372	0.665852	0.924245	1.41184e-10	1.66732e-09
ECM1	6.62984	-0.0406964	0.02088	-0.0820798	-0.0406964	0.0538576	0.0824487
EFEMP1	6.0785	-0.0627016	0.0200764	-0.102492	-0.0627016	0.00229205	0.00503034
F10	7.3863	-0.0902088	0.0221245	-0.134059	-0.0902088	8.68671e-05	0.000256465
F11	6.07521	0.0313314	0.0293438	-0.0268271	0.0313314	0.287999	0.358914
F12	9.19303	-0.0504708	0.0149056	-0.0800133	-0.0504708	0.000986953	0.0023535
F13A1	5.29665	0.0810745	0.0778384	-0.0731987	0.0810745	0.299914	0.369448
F13B	7.49958	0.0530635	0.0252123	0.00309345	0.0530635	0.0376191	0.0605814
F2	10.0271	-0.0546289	0.0144378	-0.0832442	-0.0546289	0.000252905	0.000681745
F5	6.23778	-0.100486	0.025421	-0.15087	-0.100486	0.000137503	0.000387508
F7	4.56003	-0.00664548	0.0279584	-0.0620581	-0.00664548	0.812566	0.843165
F9	7.23487	-0.284061	0.0365872	-0.356576	-0.284061	4.79178e-12	8.48829e-11
FBLN1	9.14836	-0.0747158	0.0186061	-0.111592	-0.0747158	0.000109194	0.000318591
FCGBP	8.82938	-0.0869632	0.0238345	-0.134202	-0.0869632	0.000406243	0.00103864
FCN2	5.39088	-0.0801417	0.0428289	-0.165027	-0.0801417	0.0639982	0.0950393
FCN3	6.98777	-0.064699	0.022025	-0.108352	-0.064699	0.00403781	0.00855878
FETUB	7.59414	-0.10084	0.0291909	-0.158695	-0.10084	0.000786435	0.00191212
FGA	7.3035	-0.30619	0.062062	-0.429195	-0.30619	2.91601e-06	1.22571e-05
FGB	6.15322	0.219492	0.147575	-0.0729971	0.219492	0.139816	0.189478
FGG	5.13766	-0.0699181	0.0924685	-0.253188	-0.0699181	0.451203	0.515661
FN1	10.1759	-0.0422424	0.0148384	-0.0716517	-0.0422424	0.00527777	0.0108172
GC	11.3959	-0.0723966	0.0135987	-0.0993487	-0.0723966	5.49882e-07	2.57303e-06
GGH	4.89421	0.0636346	0.0352405	-0.00621098	0.0636346	0.0737218	0.108183
GP1BA	6.16373	-0.0446721	0.0231994	-0.0906525	-0.0446721	0.0567627	0.0858363
GP5	5.0396	0.244351	0.0391168	0.166822	0.244351	8.28928e-09	5.27113e-08
GPLD1	6.82112	0.108541	0.0265911	0.0558384	0.108541	8.54146e-05	0.000255246
GPX3	7.27796	0.0980143	0.0330627	0.0324851	0.0980143	0.00372446	0.00803187
GSN	9.16475	0.0930389	0.0251912	0.0431108	0.0930389	0.000347742	0.000898334
HABP2	7.72884	0.0244149	0.0177277	-0.0107208	0.0244149	0.171266	0.226113
HBA1	9.54602	0.00877139	0.0630546	-0.116201	0.00877139	0.889622	0.907927
HBB	10.7998	0.201376	0.0308953	0.140143	0.201376	2.28269e-09	1.82615e-08
HBD	6.75546	0.402287	0.0421454	0.318756	0.402287	4.66605e-16	1.44647e-14
HGFAC	6.11865	0.00148121	0.0241227	-0.0463293	0.00148121	0.951151	0.958884
HP	13.7379	-0.0246766	0.027539	-0.0792579	-0.0246766	0.372194	0.445914
HPR	8.00323	-0.168666	0.03808	-0.244139	-0.168666	2.25806e-05	7.77776e-05
HPX	13.6593	0.0661392	0.0182306	0.0300067	0.0661392	0.00043641	0.00110438
HRG	10.0687	-0.106712	0.0296623	-0.165501	-0.106712	0.000484473	0.00121363
IGF2	6.23916	-0.0624566	0.0271632	-0.116293	-0.0624566	0.023393	0.0405697
IGFALS	7.47843	-0.0447805	0.0242761	-0.0928949	-0.0447805	0.0678063	0.100095
IGFBP2	5.41498	0.0212833	0.0403392	-0.0586677	0.0212833	0.598843	0.663005
IGFBP3	6.51194	0.222355	0.033195	0.156563	0.222355	9.56709e-10	8.78755e-09
IGHA1	13.2498	0.170748	0.0251388	0.120923	0.170748	6.06752e-10	5.78748e-09
IGHA2	9.80436	-0.0863904	0.034819	-0.155401	-0.0863904	0.0146244	0.0272696
IGHD	7.34157	-0.210223	0.102508	-0.413391	-0.210223	0.0426845	0.0678574
IGHG1	14.3344	-0.00868888	0.0270177	-0.0622372	-0.00868888	0.748372	0.783107
IGHG2	12.2612	-0.118121	0.136006	-0.387681	-0.118121	0.387032	0.457067
IGHG3	12.1189	-0.152493	0.044233	-0.240162	-0.152493	0.000805001	0.00193826
IGHG4	11.5807	-0.119003	0.0364696	-0.191285	-0.119003	0.00147223	0.00341227
IGHM	12.0544	0.0810302	0.0391989	0.0033392	0.0810302	0.0410883	0.0657413
IGHV1-18	5.47023	-0.0366955	0.0638037	-0.163152	-0.0366955	0.566388	0.632721
IGHV1-2	5.98078	-0.0927567	0.0814468	-0.254182	-0.0927567	0.257257	0.325509
IGHV2-26	5.77457	-0.298224	0.0639338	-0.424938	-0.298224	8.83161e-06	3.42225e-05
IGHV2-70D	9.09256	0.572671	0.101284	0.371928	0.572671	1.27214e-07	6.71258e-07
IGHV3-15	6.18089	-0.167411	0.0600509	-0.286429	-0.167411	0.00626251	0.0126269
IGHV3-23	4.98711	0.124829	0.0350859	0.0552902	0.124829	0.000555004	0.00136278
IGHV3-35	9.00458	0.198605	0.0470759	0.105302	0.198605	5.09652e-05	0.000162043
IGHV3-38	5.90459	-0.508176	0.0792413	-0.66523	-0.508176	3.77e-09	2.67131e-08
IGHV3-49	9.26428	0.0522399	0.0260905	0.000529487	0.0522399	0.0477399	0.0744622
IGHV3-64	6.47838	-0.0677413	0.0712292	-0.208915	-0.0677413	0.343692	0.414688
IGHV3-64D	7.41132	0.0457123	0.108329	-0.168992	0.0457123	0.673873	0.729784
IGHV3-7	10.4702	0.0209732	0.0216276	-0.021892	0.0209732	0.334321	0.406854
IGHV3-72	6.22591	-0.00446915	0.177648	-0.356562	-0.00446915	0.979975	0.979975
IGHV3-74	10.9125	0.162972	0.0209866	0.121377	0.162972	4.7537e-12	8.48829e-11
IGHV4-28	7.33531	-0.161991	0.0846074	-0.32968	-0.161991	0.0581627	0.0874203
IGHV4-4	8.59669	0.116784	0.0306195	0.0560973	0.116784	0.000227035	0.000618734
IGHV5-51	8.48643	-0.0545665	0.0190542	-0.0923313	-0.0545665	0.00502265	0.0104674
IGHV6-1	9.86587	0.388151	0.0308019	0.327102	0.388151	5.2158e-23	6.46759e-21
IGKC	14.0754	-0.00981413	0.0245156	-0.0584032	-0.00981413	0.689703	0.739527
IGKV1-16	5.76708	0.0658617	0.0309453	0.00452914	0.0658617	0.035563	0.0576445
IGKV1-17	7.0162	0.00962421	0.0221004	-0.034178	0.00962421	0.664078	0.72233
IGKV1-27	5.51679	0.0325012	0.0293761	-0.0257213	0.0325012	0.270997	0.341153
IGKV1-5	9.81139	-0.0830025	0.0197745	-0.122195	-0.0830025	5.52804e-05	0.000171369
IGKV1D-8	6.77495	0.565811	0.0989231	0.369749	0.565811	9.46128e-08	5.21422e-07
IGKV3-20	12.2982	0.0672236	0.0221311	0.0233605	0.0672236	0.00298521	0.00649414
IGKV3-7	7.61748	0.183264	0.0206374	0.142362	0.183264	1.51876e-14	3.76653e-13
IGKV4-1	11.3054	0.241604	0.0845134	0.0741013	0.241604	0.00509666	0.0105331
IGLC7	6.6022	-0.0808869	0.0501391	-0.180261	-0.0808869	0.109582	0.152676
IGLV1-36	6.01822	0.0105666	0.0492854	-0.0871155	0.0105666	0.830639	0.858327
IGLV1-40	7.87438	0.00580046	0.0304209	-0.0544928	0.00580046	0.849136	0.8738
IGLV1-47	9.99608	-0.310347	0.0264942	-0.362858	-0.310347	5.24192e-21	4.33332e-19
IGLV1-51	8.96224	-0.0169229	0.0446457	-0.105409	-0.0169229	0.70539	0.750801
IGLV2-18	6.08473	0.349415	0.0464824	0.257288	0.349415	1.66931e-11	2.58743e-10
IGLV3-19	9.06983	0.165873	0.067122	0.0328389	0.165873	0.0150136	0.0277401
IGLV3-27	5.92671	0.0708633	0.0296623	0.0120735	0.0708633	0.0186124	0.0332078
IGLV3-9	5.90421	0.310206	0.0804955	0.150667	0.310206	0.000196971	0.000542765
IGLV5-45	5.04086	0.0250305	0.0387851	-0.0518402	0.0250305	0.520048	0.583583
IGLV6-57	5.69265	0.0255103	0.0386634	-0.0511193	0.0255103	0.51077	0.575778
IGLV8-61	8.48407	-0.0529045	0.0246603	-0.10178	-0.0529045	0.0341462	0.0560812
IGLV9-49	7.55535	0.30506	0.0538531	0.198325	0.30506	1.21293e-07	6.5393e-07
IL1RAP	5.03537	-0.022902	0.0282065	-0.0788063	-0.022902	0.418595	0.4851
ITIH1	10.4991	-0.0155583	0.0201903	-0.0555748	-0.0155583	0.442622	0.508195
ITIH2	10.4619	0.203869	0.019467	0.165286	0.203869	3.54082e-18	1.46354e-16
ITIH3	8.82272	0.221334	0.0317505	0.158405	0.221334	2.52915e-10	2.85104e-09
ITIH4	11.3977	-0.262359	0.0231653	-0.308272	-0.262359	3.99824e-20	2.47891e-18
JCHAIN	10.0736	0.0485527	0.035266	-0.0213433	0.0485527	0.171409	0.226113
KLKB1	8.85449	0.0877208	0.0195563	0.048961	0.0877208	1.80861e-05	6.50051e-05
KNG1	11.3576	0.0782153	0.0148535	0.0487761	0.0782153	7.07811e-07	3.13459e-06
KRT1	6.67199	0.690018	0.149833	0.393054	0.690018	1.12207e-05	4.28112e-05
KRT10	5.98124	0.541733	0.103202	0.337189	0.541733	7.60424e-07	3.30851e-06
KRT2	5.05943	0.077943	0.112452	-0.144934	0.077943	0.489708	0.554555
KRT9	6.19144	0.295807	0.114733	0.0684096	0.295807	0.0112651	0.0214903
LAMP2	5.329	-0.0396322	0.0228455	-0.0849113	-0.0396322	0.0856041	0.124881
LBP	7.52296	-0.209366	0.0380128	-0.284706	-0.209366	2.44664e-07	1.2641e-06
LCAT	6.47179	0.220544	0.0337662	0.15362	0.220544	2.13983e-09	1.76893e-08
LCP1	5.2945	0.136882	0.0592704	0.0194103	0.136882	0.0228029	0.0398248
LDHB	5.34889	-0.0861711	0.0299819	-0.145594	-0.0861711	0.00487237	0.0102402
LGALS3BP	6.79909	-0.231106	0.0512259	-0.332634	-0.231106	1.63184e-05	5.95142e-05
LPA	8.14985	-0.0374528	0.0666227	-0.169497	-0.0374528	0.57516	0.63964
LRG1	10.2641	0.181979	0.0267	0.12906	0.181979	5.41125e-10	5.36796e-09
LTF	4.68687	-0.0586441	0.0361295	-0.130252	-0.0586441	0.107444	0.151398
LUM	8.47132	-0.0146937	0.0175148	-0.0494074	-0.0146937	0.403343	0.471835
LYVE1	6.08039	0.0594634	0.0362555	-0.0123938	0.0594634	0.103863	0.147189
LYZ	6.14485	0.326024	0.0440906	0.238638	0.326024	3.09169e-11	4.51023e-10
MAN1A1	4.94227	0.154543	0.0378613	0.0795032	0.154543	8.5425e-05	0.000255246
MARCKS	5.98777	-0.505954	0.0699928	-0.644678	-0.505954	7.07295e-11	9.23206e-10
MASP1	6.32772	0.0457113	0.0211926	0.00370829	0.0457113	0.0332066	0.0549016
MASP2	5.93571	-0.175598	0.0306111	-0.236268	-0.175598	8.77218e-08	4.94432e-07
MBL2	6.53149	-0.0622811	0.040768	-0.143082	-0.0622811	0.129484	0.17774
MST1	5.91245	-0.0684285	0.0278407	-0.123608	-0.0684285	0.0155523	0.02836
MUC19	6.60666	0.281442	0.0876879	0.107647	0.281442	0.00174645	0.00397357
ORM1	12.535	-0.0172583	0.0434229	-0.103321	-0.0172583	0.691815	0.739527
ORM2	10.2332	0.0497088	0.0298459	-0.00944474	0.0497088	0.0986813	0.141462
PCYOX1	5.77272	0.233928	0.0430523	0.1486	0.233928	3.39758e-07	1.65216e-06
PF4	8.34713	0.0509986	0.0305837	-0.00961733	0.0509986	0.098284	0.141462
PGLYRP2	9.02296	-0.0674179	0.0204789	-0.108007	-0.0674179	0.00134102	0.00313747
PI16	5.0823	0.0940697	0.0403685	0.0140607	0.0940697	0.0216325	0.0380487
PIGR	6.51223	-0.0110743	0.105633	-0.220436	-0.0110743	0.916698	0.931725
PLG	10.9253	-0.0679779	0.0270605	-0.121611	-0.0679779	0.0134676	0.0253027
PLTP	6.14991	0.0325021	0.0277667	-0.0225306	0.0325021	0.244336	0.310745
PON1	9.73998	0.13069	0.0267635	0.0776456	0.13069	3.5996e-06	1.48783e-05
PON3	8.7384	0.104405	0.0528988	-0.00043898	0.104405	0.0509501	0.0789726
PPBP	9.55285	-0.0224557	0.0180716	-0.0582731	-0.0224557	0.216683	0.278432
PRDX2	5.39545	0.108935	0.0346081	0.0403427	0.108935	0.00212306	0.00474342
PRG4	5.85258	-0.106473	0.0251163	-0.156253	-0.106473	4.71517e-05	0.000151865
PROC	6.3282	0.188561	0.0218892	0.145177	0.188561	6.05843e-14	1.25208e-12
PROS1	8.88976	0.0559969	0.0229436	0.0105234	0.0559969	0.0162724	0.0294567
PROZ	5.69468	-0.0543775	0.0357452	-0.125223	-0.0543775	0.131092	0.178631
PTGDS	5.00399	-0.078349	0.0335022	-0.144749	-0.078349	0.0211786	0.0375163
PZP	7.36688	-0.0930132	0.132772	-0.356163	-0.0930132	0.485078	0.551832
QSOX1	5.52538	-0.0355873	0.0252599	-0.0856515	-0.0355873	0.161727	0.215636
RBP4	9.49103	0.17771	0.0367372	0.104898	0.17771	4.35335e-06	1.76473e-05
SAA1	7.5991	-0.228649	0.102523	-0.431847	-0.228649	0.0277821	0.0465538
SAA4	9.48132	0.00321351	0.059073	-0.113867	0.00321351	0.956717	0.96059
SELENOP	6.93476	-0.248863	0.0226283	-0.293712	-0.248863	2.23158e-19	1.10686e-17
SELL	6.07556	-0.0085976	0.0186428	-0.0455469	-0.0085976	0.645591	0.705315
SERPINA1	14.0721	-0.0485761	0.0201637	-0.0885398	-0.0485761	0.0176684	0.0317519
SERPINA10	6.77969	-0.220634	0.036939	-0.293846	-0.220634	2.97268e-08	1.71448e-07
SERPINA3	12.3857	0.0284871	0.0171917	-0.0055862	0.0284871	0.100389	0.143083
SERPINA4	7.96976	0.0345609	0.0213827	-0.00781878	0.0345609	0.108919	0.152609
SERPINA5	6.5577	0.30131	0.0694936	0.163575	0.30131	3.25153e-05	0.000107517
SERPINA6	9.12392	-0.0202971	0.0397678	-0.0991157	-0.0202971	0.61081	0.673248
SERPINA7	8.03221	0.0531817	0.0180128	0.0174809	0.0531817	0.00386165	0.00825593
SERPINC1	9.92085	0.109062	0.0487543	0.0124326	0.109062	0.0273232	0.0460962
SERPIND1	10.3381	-0.104069	0.021528	-0.146736	-0.104069	4.41182e-06	1.76473e-05
SERPINF1	8.49158	-0.0206288	0.023196	-0.0666026	-0.0206288	0.375787	0.448054
SERPINF2	8.75623	-0.146439	0.0276853	-0.201311	-0.146439	6.38715e-07	2.88002e-06
SERPING1	11.7713	-0.0609667	0.0426673	-0.145532	-0.0609667	0.155897	0.208986
SHBG	7.4373	0.15227	0.0241508	0.104404	0.15227	6.29564e-09	4.337e-08
SOD3	5.06235	-0.175766	0.0548751	-0.284527	-0.175766	0.0017832	0.00402031
SPARC	4.95914	-0.0527303	0.0488158	-0.149482	-0.0527303	0.282442	0.353766
SPP2	5.30374	0.00916283	0.0307949	-0.0518716	0.00916283	0.766618	0.798828
SV2C	9.12528	0.0959284	0.0658848	-0.0346531	0.0959284	0.148266	0.199837
TF	13.4153	-0.0200595	0.0207003	-0.0610868	-0.0200595	0.33467	0.406854
TFRC	5.42314	0.119908	0.0440404	0.0326211	0.119908	0.00754198	0.015084
TGFBI	6.1893	0.052659	0.0237001	0.00568628	0.052659	0.0283564	0.0471973
THBS1	7.49787	-0.0891361	0.0222414	-0.133218	-0.0891361	0.000112466	0.000324321
TIMP1	5.08534	0.0548686	0.0273077	0.000745551	0.0548686	0.0469799	0.0737406
TNXB	4.60321	0.0767965	0.0360694	0.00530803	0.0767965	0.035495	0.0576445
TTN	8.70186	-0.00754865	0.043223	-0.0932152	-0.00754865	0.861683	0.883047
TTR	10.7917	-0.278892	0.0447197	-0.367525	-0.278892	8.69884e-09	5.39328e-08
VASN	5.18953	0.0306154	0.0292702	-0.0273972	0.0306154	0.297894	0.369389
VTN	11.3732	-0.174034	0.0243899	-0.222374	-0.174034	1.12312e-10	1.39266e-09
VWF	8.21441	1.236	0.197829	0.843909	1.236	8.24518e-09	5.27113e-08
