# Supplementary material for: Impact of single freeze-thaw cycles on human serum proteins: Implications for mass spectrometry biomarker validation
Source: iScience. 2026 Apr 28;29(6):115934. doi: 10.1016/j.isci.2026.115934 (PMC13206734; doi:10.1016/j.isci.2026.115934)
Supplement: Table S4. Protein stability status and abundance according to serum Pax.Db, related to Figure 3E [file mmc5.xlsx]

## Sheet: Sheet1
Gene.Symbol	UniProt.ID	Direction.Test.set	Direction.validation.set	stability.status	Pax.Db_PPM	Pax.Db_Abundance_bin
APOE	P02649	down	down	validated FT-sensitive	21313	High
BCHE	P06276	up	up	validated FT-sensitive	741	High
C1R	P00736	down	down	validated FT-sensitive	1188	High
C4B	P0C0L5	up	up	validated FT-sensitive	1899	High
CETP	P11597	down	down	validated FT-sensitive	Not listed in Pax.Db	Not listed in Pax.Db
CP	P00450	down	down	validated FT-sensitive	9643	High
IGHV6-1	A0A0B4J1U7	up	up	validated FT-sensitive	Not listed in Pax.Db	Not listed in Pax.Db
PRG4	Q92954	down	down	validated FT-sensitive	341	High
PROC	P04070	up	up	validated FT-sensitive	572	High
SERPINA1	P01009	down	down	validated FT-sensitive	11796	High
SERPINA7	P05543	up	up	validated FT-sensitive	2865	High
AMBP	P02760	down	up	bi-directional FT-sensitivity in Test and Validation set	3602	High
C4BPB	P20851	up	down	bi-directional FT-sensitivity in Test and Validation set	259	High
C9	P02748	up	down	bi-directional FT-sensitivity in Test and Validation set	3942	High
CFB	P00751	down	up	bi-directional FT-sensitivity in Test and Validation set	2984	High
SERPINA5	P05154	down	up	bi-directional FT-sensitivity in Test and Validation set	283	High
TTR	P02766	up	down	bi-directional FT-sensitivity in Test and Validation set	11314	High
AHSG	P02765	up		FT-sensitive in Test set, stable in Validation set	9062	High
ATRN	O75882	up		FT-sensitive in Test set, stable in Validation set	855	High
C1QA	P02745	up		FT-sensitive in Test set, stable in Validation set	1101	High
C3	P01024	down		FT-sensitive in Test set, stable in Validation set	6681	High
CFP	P27918	down		FT-sensitive in Test set, stable in Validation set	776	High
F13B	P05160	up		FT-sensitive in Test set, stable in Validation set	435	High
IGHG1	P01857	down		FT-sensitive in Test set, stable in Validation set	Not listed in Pax.Db	Not listed in Pax.Db
IGHM	P01871	down		FT-sensitive in Test set, stable in Validation set	Not listed in Pax.Db	Not listed in Pax.Db
IGLV1-51	P01701	up		FT-sensitive in Test set, stable in Validation set	Not listed in Pax.Db	Not listed in Pax.Db
PZP	P20742	down		FT-sensitive in Test set, stable in Validation set	706	High
SERPINF1	P36955	down		FT-sensitive in Test set, stable in Validation set	4597	High
SERPING1	P05155	down		FT-sensitive in Test set, stable in Validation set	2479	High
TF	P02787	down		FT-sensitive in Test set, stable in Validation set	7023	High
ALDOB	P05062		up	FT-sensitive in Validation set, not detected in Test set	82.2	Mid
B2M	P61769		up	FT-sensitive in Validation set, not detected in Test set	713	High
CST3	P01034		up	FT-sensitive in Validation set, not detected in Test set	301	High
GP5	P40197		up	FT-sensitive in Validation set, not detected in Test set	53	Mid
IGHV2-70D	A0A0C4DH43		up	FT-sensitive in Validation set, not detected in Test set	Not listed in Pax.Db	Not listed in Pax.Db
IGHV3-23	P01764		up	FT-sensitive in Validation set, not detected in Test set	Not listed in Pax.Db	Not listed in Pax.Db
IGHV3-35	A0A0C4DH35		up	FT-sensitive in Validation set, not detected in Test set	Not listed in Pax.Db	Not listed in Pax.Db
IGHV3-74	A0A0B4J1X5		up	FT-sensitive in Validation set, not detected in Test set	Not listed in Pax.Db	Not listed in Pax.Db
IGHV4-4	A0A075B6R2		up	FT-sensitive in Validation set, not detected in Test set	Not listed in Pax.Db	Not listed in Pax.Db
IGKV1D-8	A0A087WSZ0		up	FT-sensitive in Validation set, not detected in Test set	Not listed in Pax.Db	Not listed in Pax.Db
IGKV3-7	A0A075B6H7		up	FT-sensitive in Validation set, not detected in Test set	Not listed in Pax.Db	Not listed in Pax.Db
IGLV1-47	P01700		down	FT-sensitive in Validation set, not detected in Test set	Not listed in Pax.Db	Not listed in Pax.Db
IGLV3-27	P01718		up	FT-sensitive in Validation set, not detected in Test set	Not listed in Pax.Db	Not listed in Pax.Db
KRT9	P35527		up	FT-sensitive in Validation set, not detected in Test set	14438	High
LCP1	P13796		up	FT-sensitive in Validation set, not detected in Test set	118	High
LDHB	P07195		down	FT-sensitive in Validation set, not detected in Test set	Not listed in Pax.Db	Not listed in Pax.Db
MARCKS	P29966		down	FT-sensitive in Validation set, not detected in Test set	Not listed in Pax.Db	Not listed in Pax.Db
MUC19	Q7Z5P9		up	FT-sensitive in Validation set, not detected in Test set	Not listed in Pax.Db	Not listed in Pax.Db
PI16	Q6UXB8		up	FT-sensitive in Validation set, not detected in Test set	317	High
PTGDS	P41222		down	FT-sensitive in Validation set, not detected in Test set	537	High
SOD3	P08294		down	FT-sensitive in Validation set, not detected in Test set	113	High
CRISP3	P54108			stable in Validation set, not detected in Test set	125	High
F7	P08709			stable in Validation set, not detected in Test set	160	High
GGH	Q92820			stable in Validation set, not detected in Test set	222	High
IGFBP2	P18065			stable in Validation set, not detected in Test set	102	High
IGHV1-18	A0A0C4DH31			stable in Validation set, not detected in Test set	Not listed in Pax.Db	Not listed in Pax.Db
IGHV3-7	P01780			stable in Validation set, not detected in Test set	Not listed in Pax.Db	Not listed in Pax.Db
IGKV1-27	A0A075B6S5			stable in Validation set, not detected in Test set	Not listed in Pax.Db	Not listed in Pax.Db
IGLC7	A0M8Q6			stable in Validation set, not detected in Test set	Not listed in Pax.Db	Not listed in Pax.Db
IGLV1-36	A0A0B4J1U3			stable in Validation set, not detected in Test set	Not listed in Pax.Db	Not listed in Pax.Db
IGLV5-45	A0A087WSX0			stable in Validation set, not detected in Test set	Not listed in Pax.Db	Not listed in Pax.Db
KRT2	P35908			stable in Validation set, not detected in Test set	2192	High
LTF	P02788			stable in Validation set, not detected in Test set	58.8	Mid
SV2C	Q496J9			stable in Validation set, not detected in Test set	Not listed in Pax.Db	Not listed in Pax.Db
TIMP1	P01033			stable in Validation set, not detected in Test set	48.8	Mid
TNXB	P22105			stable in Validation set, not detected in Test set	50.7	Mid
TTN	Q8WZ42			stable in Validation set, not detected in Test set	0.006	Low
A1BG	P04217			stable in Test and Validation set	3886	High
A2M	P01023			stable in Test and Validation set	4873	High
ALB	P02768			stable in Test and Validation set	100346	High
ANPEP	P15144			stable in Test and Validation set	22	Mid
APOA2	P02652			stable in Test and Validation set	18938	High
APOB	P04114			stable in Test and Validation set	1453	High
APOC1	P02654			stable in Test and Validation set	57511	High
APOC3	P02656			stable in Test and Validation set	59665	High
C1QC	P02747			stable in Test and Validation set	1180	High
C4BPA	P04003			stable in Test and Validation set	2424	High
C6	P13671			stable in Test and Validation set	674	High
C8B	P07358			stable in Test and Validation set	685	High
CA1	P00915			stable in Test and Validation set	1092	High
CD44	P16070			stable in Test and Validation set	80.2	Mid
CD5L	O43866			stable in Test and Validation set	3501	High
CFHR5	Q9BXR6			stable in Test and Validation set	249	High
CPN2	P22792			stable in Test and Validation set	1706	High
CRP	P02741			stable in Test and Validation set	548	High
ECM1	Q16610			stable in Test and Validation set	738	High
F11	P03951			stable in Test and Validation set	527	High
F13A1	P00488			stable in Test and Validation set	67	Mid
FCN2	Q15485			stable in Test and Validation set	246	High
FGB	P02675			stable in Test and Validation set	8676	High
FGG	P02679			stable in Test and Validation set	4504	High
GP1BA	P07359			stable in Test and Validation set	96.9	Mid
HABP2	Q14520			stable in Test and Validation set	433	High
HBA1	P69905			stable in Test and Validation set	1994	High
HGFAC	Q04756			stable in Test and Validation set	838	High
HP	P00738			stable in Test and Validation set	13165	High
IGFALS	P35858			stable in Test and Validation set	1748	High
IGHD	P01880			stable in Test and Validation set	795	High
IGHG2	P01859			stable in Test and Validation set	Not listed in Pax.Db	Not listed in Pax.Db
IGHV1-2	P23083			stable in Test and Validation set	Not listed in Pax.Db	Not listed in Pax.Db
IGHV3-49	A0A0A0MS15			stable in Test and Validation set	Not listed in Pax.Db	Not listed in Pax.Db
IGHV3-64	A0A075B6Q5			stable in Test and Validation set	Not listed in Pax.Db	Not listed in Pax.Db
IGHV3-64D	A0A0J9YX35			stable in Test and Validation set	Not listed in Pax.Db	Not listed in Pax.Db
IGHV3-72	A0A0B4J1Y9			stable in Test and Validation set	920	High
IGHV4-28	A0A0C4DH34			stable in Test and Validation set	Not listed in Pax.Db	Not listed in Pax.Db
IGKC	P01834			stable in Test and Validation set	Not listed in Pax.Db	Not listed in Pax.Db
IGKV1-16	P04430			stable in Test and Validation set	Not listed in Pax.Db	Not listed in Pax.Db
IGKV1-17	P01599			stable in Test and Validation set	Not listed in Pax.Db	Not listed in Pax.Db
IGLV1-40	P01703			stable in Test and Validation set	Not listed in Pax.Db	Not listed in Pax.Db
IGLV6-57	P01721			stable in Test and Validation set	Not listed in Pax.Db	Not listed in Pax.Db
IGLV8-61	A0A075B6I0			stable in Test and Validation set	Not listed in Pax.Db	Not listed in Pax.Db
IL1RAP	Q9NPH3			stable in Test and Validation set	14.7	Mid
ITIH1	P19827			stable in Test and Validation set	2343	High
JCHAIN	P01591			stable in Test and Validation set	4858	High
LAMP2	P13473			stable in Test and Validation set	Not listed in Pax.Db	Not listed in Pax.Db
LPA	P08519			stable in Test and Validation set	197	High
LUM	P51884			stable in Test and Validation set	2653	High
LYVE1	Q9Y5Y7			stable in Test and Validation set	Not listed in Pax.Db	Not listed in Pax.Db
MASP1	P48740			stable in Test and Validation set	153	High
MBL2	P11226			stable in Test and Validation set	221	High
ORM1	P02763			stable in Test and Validation set	10713	High
ORM2	P19652			stable in Test and Validation set	4840	High
PF4	P02776			stable in Test and Validation set	156	High
PIGR	P01833			stable in Test and Validation set	16.7	Mid
PLTP	P55058			stable in Test and Validation set	38.1	Mid
PON3	Q15166			stable in Test and Validation set	61.2	Mid
PPBP	P02775			stable in Test and Validation set	1068	High
PROZ	P22891			stable in Test and Validation set	118	High
QSOX1	O00391			stable in Test and Validation set	171	High
SAA4	P35542			stable in Test and Validation set	34749	High
SELL	P14151			stable in Test and Validation set	652	High
SERPINA3	P01011			stable in Test and Validation set	5217	High
SERPINA4	P29622			stable in Test and Validation set	1374	High
SERPINA6	P08185			stable in Test and Validation set	2109	High
SPARC	P09486			stable in Test and Validation set	89.1	Mid
SPP2	Q13103			stable in Test and Validation set	36.3	Mid
VASN	Q6EMK4			stable in Test and Validation set	248	High
ADIPOQ	Q15848		up	stable in Test set, FT-sensitive in Validation set	316	High
AFM	P43652		up	stable in Test set, FT-sensitive in Validation set	1809	High
AGT	P01019		up	stable in Test set, FT-sensitive in Validation set	4066	High
APCS	P02743		up	stable in Test set, FT-sensitive in Validation set	9857	High
APMAP	Q9HDC9		up	stable in Test set, FT-sensitive in Validation set	38.4	Mid
APOA1	P02647		down	stable in Test set, FT-sensitive in Validation set	38158	High
APOA4	P06727		down	stable in Test set, FT-sensitive in Validation set	8232	High
APOC2	P02655		up	stable in Test set, FT-sensitive in Validation set	13742	High
APOC4	P55056		down	stable in Test set, FT-sensitive in Validation set	109720	High
APOD	P05090		down	stable in Test set, FT-sensitive in Validation set	12062	High
APOF	Q13790		down	stable in Test set, FT-sensitive in Validation set	407	High
APOH	P02749		up	stable in Test set, FT-sensitive in Validation set	7207	High
APOL1	O14791		up	stable in Test set, FT-sensitive in Validation set	1421	High
APOM	O95445		up	stable in Test set, FT-sensitive in Validation set	1698	High
AZGP1	P25311		up	stable in Test set, FT-sensitive in Validation set	9135	High
BTD	P43251		down	stable in Test set, FT-sensitive in Validation set	290	High
C1QB	P02746		down	stable in Test set, FT-sensitive in Validation set	2845	High
C1RL	Q9NZP8		down	stable in Test set, FT-sensitive in Validation set	1027	High
C1S	P09871		up	stable in Test set, FT-sensitive in Validation set	1549	High
C2	P06681		down	stable in Test set, FT-sensitive in Validation set	1627	High
C4A	P0C0L4		up	stable in Test set, FT-sensitive in Validation set	1901	High
C5	P01031		down	stable in Test set, FT-sensitive in Validation set	1332	High
C7	P10643		up	stable in Test set, FT-sensitive in Validation set	2242	High
C8A	P07357		down	stable in Test set, FT-sensitive in Validation set	637	High
C8G	P07360		up	stable in Test set, FT-sensitive in Validation set	530	High
CD14	P08571		down	stable in Test set, FT-sensitive in Validation set	1149	High
CDH5	P33151		down	stable in Test set, FT-sensitive in Validation set	72.2	Mid
CFD	P00746		down	stable in Test set, FT-sensitive in Validation set	761	High
CFH	P08603		down	stable in Test set, FT-sensitive in Validation set	3611	High
CFHR1	Q03591		down	stable in Test set, FT-sensitive in Validation set	1321	High
CFHR2	P36980		up	stable in Test set, FT-sensitive in Validation set	968	High
CFI	P05156		up	stable in Test set, FT-sensitive in Validation set	567	High
CLEC3B	P05452		up	stable in Test set, FT-sensitive in Validation set	3767	High
CLU	P10909		down	stable in Test set, FT-sensitive in Validation set	6527	High
CNDP1	Q96KN2		up	stable in Test set, FT-sensitive in Validation set	274	High
CPB2	Q96IY4		up	stable in Test set, FT-sensitive in Validation set	949	High
CPN1	P15169		up	stable in Test set, FT-sensitive in Validation set	1221	High
CRTAC1	Q9NQ79		down	stable in Test set, FT-sensitive in Validation set	45.7	Mid
DBH	P09172		up	stable in Test set, FT-sensitive in Validation set	168	High
EFEMP1	Q12805		down	stable in Test set, FT-sensitive in Validation set	165	High
F10	P00742		down	stable in Test set, FT-sensitive in Validation set	1116	High
F12	P00748		down	stable in Test set, FT-sensitive in Validation set	736	High
F2	P00734		down	stable in Test set, FT-sensitive in Validation set	6139	High
F5	P12259		down	stable in Test set, FT-sensitive in Validation set	1982	High
F9	P00740		down	stable in Test set, FT-sensitive in Validation set	937	High
FBLN1	P23142		down	stable in Test set, FT-sensitive in Validation set	1203	High
FCGBP	Q9Y6R7		down	stable in Test set, FT-sensitive in Validation set	3.87	Mid
FCN3	O75636		down	stable in Test set, FT-sensitive in Validation set	1816	High
FETUB	Q9UGM5		down	stable in Test set, FT-sensitive in Validation set	638	High
FGA	P02671		down	stable in Test set, FT-sensitive in Validation set	4551	High
FN1	P02751		down	stable in Test set, FT-sensitive in Validation set	2995	High
GC	P02774		down	stable in Test set, FT-sensitive in Validation set	5559	High
GPLD1	P80108		up	stable in Test set, FT-sensitive in Validation set	259	High
GPX3	P22352		up	stable in Test set, FT-sensitive in Validation set	1624	High
GSN	P06396		up	stable in Test set, FT-sensitive in Validation set	10102	High
HBB	P68871		up	stable in Test set, FT-sensitive in Validation set	2338	High
HBD	P02042		up	stable in Test set, FT-sensitive in Validation set	696	High
HPR	P00739		down	stable in Test set, FT-sensitive in Validation set	2822	High
HPX	P02790		up	stable in Test set, FT-sensitive in Validation set	10751	High
HRG	P04196		down	stable in Test set, FT-sensitive in Validation set	2435	High
IGF2	P01344		down	stable in Test set, FT-sensitive in Validation set	311	High
IGFBP3	P17936		up	stable in Test set, FT-sensitive in Validation set	478	High
IGHA1	P01876		up	stable in Test set, FT-sensitive in Validation set	Not listed in Pax.Db	Not listed in Pax.Db
IGHA2	P01877		down	stable in Test set, FT-sensitive in Validation set	Not listed in Pax.Db	Not listed in Pax.Db
IGHG3	P01860		down	stable in Test set, FT-sensitive in Validation set	Not listed in Pax.Db	Not listed in Pax.Db
IGHG4	P01861		down	stable in Test set, FT-sensitive in Validation set	Not listed in Pax.Db	Not listed in Pax.Db
IGHV2-26	A0A0B4J1V2		down	stable in Test set, FT-sensitive in Validation set	Not listed in Pax.Db	Not listed in Pax.Db
IGHV3-15	A0A0B4J1V0		down	stable in Test set, FT-sensitive in Validation set	143	High
IGHV3-38	A0A0C4DH36		down	stable in Test set, FT-sensitive in Validation set	Not listed in Pax.Db	Not listed in Pax.Db
IGHV5-51	A0A0C4DH38		down	stable in Test set, FT-sensitive in Validation set	Not listed in Pax.Db	Not listed in Pax.Db
IGKV1-5	P01602		down	stable in Test set, FT-sensitive in Validation set	Not listed in Pax.Db	Not listed in Pax.Db
IGKV3-20	P01619		up	stable in Test set, FT-sensitive in Validation set	Not listed in Pax.Db	Not listed in Pax.Db
IGKV4-1	P06312		up	stable in Test set, FT-sensitive in Validation set	Not listed in Pax.Db	Not listed in Pax.Db
IGLV2-18	A0A075B6J9		up	stable in Test set, FT-sensitive in Validation set	Not listed in Pax.Db	Not listed in Pax.Db
IGLV3-19	P01714		up	stable in Test set, FT-sensitive in Validation set	Not listed in Pax.Db	Not listed in Pax.Db
IGLV3-9	A0A075B6K5		up	stable in Test set, FT-sensitive in Validation set	Not listed in Pax.Db	Not listed in Pax.Db
IGLV9-49	A0A0B4J1Y8		up	stable in Test set, FT-sensitive in Validation set	Not listed in Pax.Db	Not listed in Pax.Db
ITIH2	P19823		up	stable in Test set, FT-sensitive in Validation set	2232	High
ITIH3	Q06033		up	stable in Test set, FT-sensitive in Validation set	599	High
ITIH4	Q14624		down	stable in Test set, FT-sensitive in Validation set	3511	High
KLKB1	P03952		up	stable in Test set, FT-sensitive in Validation set	570	High
KNG1	P01042		up	stable in Test set, FT-sensitive in Validation set	3427	High
KRT1	P04264		up	stable in Test set, FT-sensitive in Validation set	13437	High
KRT10	P13645		up	stable in Test set, FT-sensitive in Validation set	5893	High
LBP	P18428		down	stable in Test set, FT-sensitive in Validation set	1360	High
LCAT	P04180		up	stable in Test set, FT-sensitive in Validation set	560	High
LGALS3BP	Q08380		down	stable in Test set, FT-sensitive in Validation set	578	High
LRG1	P02750		up	stable in Test set, FT-sensitive in Validation set	4296	High
LYZ	P61626		up	stable in Test set, FT-sensitive in Validation set	175	High
MAN1A1	P33908		up	stable in Test set, FT-sensitive in Validation set	9.56	Mid
MASP2	O00187		down	stable in Test set, FT-sensitive in Validation set	77.6	Mid
MST1	P26927		down	stable in Test set, FT-sensitive in Validation set	611	High
PCYOX1	Q9UHG3		up	stable in Test set, FT-sensitive in Validation set	98	Mid
PGLYRP2	Q96PD5		down	stable in Test set, FT-sensitive in Validation set	3740	High
PLG	P00747		down	stable in Test set, FT-sensitive in Validation set	2817	High
PON1	P27169		up	stable in Test set, FT-sensitive in Validation set	2699	High
PRDX2	P32119		up	stable in Test set, FT-sensitive in Validation set	266	High
PROS1	P07225		up	stable in Test set, FT-sensitive in Validation set	565	High
RBP4	P02753		up	stable in Test set, FT-sensitive in Validation set	19938	High
SAA1	P0DJI8		down	stable in Test set, FT-sensitive in Validation set	3537	High
SELENOP	P49908		down	stable in Test set, FT-sensitive in Validation set	363	High
SERPINA10	Q9UK55		down	stable in Test set, FT-sensitive in Validation set	541	High
SERPINC1	P01008		up	stable in Test set, FT-sensitive in Validation set	16721	High
SERPIND1	P05546		down	stable in Test set, FT-sensitive in Validation set	4412	High
SERPINF2	P08697		down	stable in Test set, FT-sensitive in Validation set	4735	High
SHBG	P04278		up	stable in Test set, FT-sensitive in Validation set	902	High
TFRC	P02786		up	stable in Test set, FT-sensitive in Validation set	Not listed in Pax.Db	Not listed in Pax.Db
TGFBI	Q15582		up	stable in Test set, FT-sensitive in Validation set	126	High
THBS1	P07996		down	stable in Test set, FT-sensitive in Validation set	90.9	Mid
VTN	P04004		down	stable in Test set, FT-sensitive in Validation set	9659	High
VWF	P04275		up	stable in Test set, FT-sensitive in Validation set	82	Mid
