# Supplementary material for: Impact of single freeze-thaw cycles on human serum proteins: Implications for mass spectrometry biomarker validation
Source: iScience. 2026 Apr 28;29(6):115934. doi: 10.1016/j.isci.2026.115934 (PMC13206734; doi:10.1016/j.isci.2026.115934)
Supplement: Table S5. Gene ontology “biological process” mapping results of the validated target proteins, related to Figure 3F [file mmc6.xlsx]

## Sheet: Sheet1
ID	Description	ID	Description	Count	GeneRatio	geneID
GO:0050789	regulation of biological process	GO:0050789	regulation of biological process	8	8 out of 11	BCHE/C4B/PROC/SERPINA7/APOE/C1R/CETP/SERPINA1
GO:0006807	nitrogen compound metabolic process	GO:0006807	nitrogen compound metabolic process	7	7 out of 11	BCHE/PROC/SERPINA7/APOE/C1R/CETP/SERPINA1
GO:0044238	primary metabolic process	GO:0044238	primary metabolic process	7	7 out of 11	BCHE/PROC/SERPINA7/APOE/C1R/CETP/SERPINA1
GO:0071704	organic substance metabolic process	GO:0071704	organic substance metabolic process	7	7 out of 11	BCHE/PROC/SERPINA7/APOE/C1R/CETP/SERPINA1
GO:0048519	negative regulation of biological process	GO:0048519	negative regulation of biological process	6	6 out of 11	BCHE/PROC/SERPINA7/APOE/CETP/SERPINA1
GO:0051234	establishment of localization	GO:0051234	establishment of localization	6	6 out of 11	C4B/SERPINA7/APOE/CETP/CP/PRG4
GO:0006955	immune response	GO:0006955	immune response	5	5 out of 11	C4B/IGHV6-1/APOE/C1R/PRG4
GO:0050794	regulation of cellular process	GO:0050794	regulation of cellular process	5	5 out of 11	BCHE/C4B/PROC/APOE/CETP
GO:0048518	positive regulation of biological process	GO:0048518	positive regulation of biological process	5	5 out of 11	C4B/PROC/APOE/C1R/CETP
GO:0006950	response to stress	GO:0006950	response to stress	5	5 out of 11	C4B/PROC/APOE/C1R/SERPINA1
GO:0009605	response to external stimulus	GO:0009605	response to external stimulus	5	5 out of 11	BCHE/C4B/PROC/APOE/C1R
GO:0065008	regulation of biological quality	GO:0065008	regulation of biological quality	5	5 out of 11	BCHE/PROC/SERPINA7/APOE/SERPINA1
GO:0044237	cellular metabolic process	GO:0044237	cellular metabolic process	4	4 out of 11	BCHE/APOE/C1R/CETP
GO:0048523	negative regulation of cellular process	GO:0048523	negative regulation of cellular process	4	4 out of 11	BCHE/PROC/APOE/CETP
GO:0048869	cellular developmental process	GO:0048869	cellular developmental process	4	4 out of 11	BCHE/PROC/APOE/CETP
GO:0048583	regulation of response to stimulus	GO:0048583	regulation of response to stimulus	4	4 out of 11	C4B/PROC/APOE/C1R
GO:0042221	response to chemical	GO:0042221	response to chemical	4	4 out of 11	BCHE/C4B/APOE/CP
GO:0002252	immune effector process	GO:0002252	immune effector process	3	3 out of 11	C4B/IGHV6-1/C1R
GO:0002682	regulation of immune system process	GO:0002682	regulation of immune system process	3	3 out of 11	C4B/APOE/C1R
GO:0009058	biosynthetic process	GO:0009058	biosynthetic process	3	3 out of 11	BCHE/APOE/C1R
GO:0009892	negative regulation of metabolic process	GO:0009892	negative regulation of metabolic process	3	3 out of 11	SERPINA7/APOE/SERPINA1
GO:0019222	regulation of metabolic process	GO:0019222	regulation of metabolic process	3	3 out of 11	SERPINA7/APOE/SERPINA1
GO:0016192	vesicle-mediated transport	GO:0016192	vesicle-mediated transport	3	3 out of 11	C4B/APOE/PRG4
GO:0048522	positive regulation of cellular process	GO:0048522	positive regulation of cellular process	3	3 out of 11	C4B/PROC/APOE
GO:0051716	cellular response to stimulus	GO:0051716	cellular response to stimulus	3	3 out of 11	BCHE/APOE/CP
GO:0071840	cellular component organization or biogenesis	GO:0071840	cellular component organization or biogenesis	3	3 out of 11	C4B/APOE/CETP
GO:0007275	multicellular organism development	GO:0007275	multicellular organism development	3	3 out of 11	BCHE/PROC/APOE
GO:0050817	coagulation	GO:0050817	coagulation	3	3 out of 11	PROC/APOE/SERPINA1
GO:0048856	anatomical structure development	GO:0048856	anatomical structure development	3	3 out of 11	BCHE/PROC/APOE
GO:0050793	regulation of developmental process	GO:0050793	regulation of developmental process	3	3 out of 11	PROC/APOE/CETP
GO:0048878	chemical homeostasis	GO:0048878	chemical homeostasis	3	3 out of 11	APOE/CETP/CP
GO:0051707	response to other organism	GO:0051707	response to other organism	3	3 out of 11	C4B/APOE/C1R
GO:0048584	positive regulation of response to stimulus	GO:0048584	positive regulation of response to stimulus	3	3 out of 11	C4B/APOE/C1R
GO:0051050	positive regulation of transport	GO:0051050	positive regulation of transport	3	3 out of 11	C4B/APOE/CETP
GO:0032879	regulation of localization	GO:0032879	regulation of localization	3	3 out of 11	C4B/APOE/CETP
GO:0009607	response to biotic stimulus	GO:0009607	response to biotic stimulus	3	3 out of 11	C4B/APOE/C1R
GO:0065009	regulation of molecular function	GO:0065009	regulation of molecular function	3	3 out of 11	SERPINA7/APOE/SERPINA1
GO:0002253	activation of immune response	GO:0002253	activation of immune response	2	2 out of 11	C4B/C1R
GO:0002684	positive regulation of immune system process	GO:0002684	positive regulation of immune system process	2	2 out of 11	C4B/C1R
GO:0009056	catabolic process	GO:0009056	catabolic process	2	2 out of 11	BCHE/APOE
GO:0044281	small molecule metabolic process	GO:0044281	small molecule metabolic process	2	2 out of 11	APOE/CETP
GO:0007154	cell communication	GO:0007154	cell communication	2	2 out of 11	BCHE/APOE
GO:0008283	cell population proliferation	GO:0008283	cell population proliferation	2	2 out of 11	BCHE/APOE
GO:1990748	cellular detoxification	GO:1990748	cellular detoxification	2	2 out of 11	APOE/CP
GO:0003008	system process	GO:0003008	system process	2	2 out of 11	BCHE/APOE
GO:0007610	behavior	GO:0007610	behavior	2	2 out of 11	BCHE/APOE
GO:0051239	regulation of multicellular organismal process	GO:0051239	regulation of multicellular organismal process	2	2 out of 11	PROC/APOE
GO:0051241	negative regulation of multicellular organismal process	GO:0051241	negative regulation of multicellular organismal process	2	2 out of 11	PROC/APOE
GO:0071827	plasma lipoprotein particle organization	GO:0071827	plasma lipoprotein particle organization	2	2 out of 11	APOE/CETP
GO:0051094	positive regulation of developmental process	GO:0051094	positive regulation of developmental process	2	2 out of 11	PROC/APOE
GO:0019725	cellular homeostasis	GO:0019725	cellular homeostasis	2	2 out of 11	APOE/CP
GO:1905954	positive regulation of lipid localization	GO:1905954	positive regulation of lipid localization	2	2 out of 11	APOE/CETP
GO:0023057	negative regulation of signaling	GO:0023057	negative regulation of signaling	2	2 out of 11	BCHE/APOE
GO:0048585	negative regulation of response to stimulus	GO:0048585	negative regulation of response to stimulus	2	2 out of 11	PROC/APOE
GO:1900047	negative regulation of hemostasis	GO:1900047	negative regulation of hemostasis	2	2 out of 11	PROC/APOE
GO:0023051	regulation of signaling	GO:0023051	regulation of signaling	2	2 out of 11	BCHE/APOE
GO:0023052	signaling	GO:0023052	signaling	2	2 out of 11	BCHE/APOE
GO:0097006	regulation of plasma lipoprotein particle levels	GO:0097006	regulation of plasma lipoprotein particle levels	2	2 out of 11	APOE/CETP
GO:1900046	regulation of hemostasis	GO:1900046	regulation of hemostasis	2	2 out of 11	PROC/APOE
GO:0009719	response to endogenous stimulus	GO:0009719	response to endogenous stimulus	2	2 out of 11	BCHE/APOE
GO:0033036	macromolecule localization	GO:0033036	macromolecule localization	2	2 out of 11	APOE/CETP
