# Supplementary material for: Impact of single freeze-thaw cycles on human serum proteins: Implications for mass spectrometry biomarker validation
Source: iScience. 2026 Apr 28;29(6):115934. doi: 10.1016/j.isci.2026.115934 (PMC13206734; doi:10.1016/j.isci.2026.115934)
Supplement: Table S6. Physiochemical annotation data of the validated target proteins, related to Figure 3G [file mmc7.xlsx]

## Sheet: Table S6
Gene.Symbol	Hydrophobicity	Hydrophobicity.discretized	Instability.index	Instability.index.discretized	Aliphatic.index	Aliphatic.index.discretized	Sequence.length
IGHV6-1	-0.157025	hydrophobic	50.2876	instable	86.9421	Moderate	121
CP	-0.535962	hydrophobic	39.3849	stable	70.2817	Moderate	1065
C1R	-0.509929	hydrophobic	42.9043	instable	68.2979	Low	705
SERPINA1	-0.183254	hydrophobic	31.6464	stable	91.1962	High	418
APOE	-0.595899	hydrophobic	44.8842	instable	87.1609	Moderate	317
PROC	-0.349458	hydrophobic	48.823	instable	80.1302	Moderate	461
SERPINA7	0.0151807	hydrophilic	41.9822	instable	94.4578	High	415
BCHE	-0.264452	hydrophobic	37.0973	stable	77.2591	Moderate	602
C4B	-0.253383	hydrophobic	46.1634	instable	86.8865	Moderate	1744
CETP	0.175254	hydrophilic	33.1063	stable	102.576	High	493
PRG4	-1.03041	hydrophobic	53.2275	instable	39.7721	Low	1404
